# Supplementary material for: Transcriptome Analysis Reveals Candidate Genes Involved in Light-Induced Primordium Differentiation in Pleurotus eryngii
Source: Int J Mol Sci. 2021 Dec 31;23(1):435. doi: 10.3390/ijms23010435 (PMC8745762; doi:10.3390/ijms23010435)
Supplement: Supplementary file 1 [file ijms-23-00435-s001.zip]

Archive with 1 entries (1 files):
- ijms-1503992-supplementary.xlsx
