# Supplementary material for: Transcriptome Analysis Reveals Candidate Genes Involved in Light-Induced Primordium Differentiation in Pleurotus eryngii
Source: Int J Mol Sci. 2021 Dec 31;23(1):435. doi: 10.3390/ijms23010435 (PMC8745762; doi:10.3390/ijms23010435)
Supplement: Supplementary file 1 [file ijms-23-00435-s001.zip › ijms-1503992-supplementary.xlsx]

## Sheet: S1
GO annotation of D VS. B
id	term	category	ListHits	ListTotal	PopHits	PopTotal	pval	padj	Enrichment_score	Gene
GO:0045739	positive regulation of DNA repair	biological_process	4	3082	4	152500	0	0	49.4809	1382094; 1427490; 1354795; 1502269
GO:0007506	gonadal mesoderm development	biological_process	1	3082	1	152500	0	0	49.4809	1508666
GO:0016556	mRNA modification	biological_process	1	3082	1	152500	0	0	49.4809	1134454
GO:0035262	gonad morphogenesis	biological_process	1	3082	1	152500	0	0	49.4809	1508666
GO:0040039	inductive cell migration	biological_process	1	3082	1	152500	0	0	49.4809	1508666
GO:0044794	positive regulation by host of viral process	biological_process	1	3082	1	152500	0	0	49.4809	491544
GO:0090561	nuclear migration during mitotic telophase	biological_process	1	3082	1	152500	0	0	49.4809	1062952
GO:0097221	M/G1 phase-specific MADS box-forkhead transcription factor complex	cellular_component	1	3082	1	152500	0	0	49.4809	830339
GO:1900237	positive regulation of induction of conjugation with cellular fusion	biological_process	1	3082	1	152500	0	0	49.4809	830339
GO:1904663	regulation of N-terminal peptidyl-methionine acetylation	biological_process	1	3082	1	152500	0	0	49.4809	1126109
GO:1905515	non-motile cilium assembly	biological_process	1	3082	1	152500	0	0	49.4809	1506291
GO:2001247	positive regulation of phosphatidylcholine biosynthetic process	biological_process	7	3082	11	152500	4.31087e-12	1.40498e-09	31.4878	1386500; 1481594; 440173; 1386476; 1349713; 1348893; 1386393
GO:0052878	linoleate 8R-lipoxygenase activity	molecular_function	16	3082	93	152500	6.04299e-12	1.81801e-09	8.51284	1214043; 1420875; 1363771; 1039554; 1039624; 1433488; 1575296; 1474092; 1474093; 1451862; 1502090; 1214063; 1215272; 1037939; 1215120; 1427336
GO:0005997	xylulose metabolic process	biological_process	9	3082	26	152500	4.42948e-11	1.23741e-08	17.128	1488452; 1445458; 1505359; 1414856; 1414857; 1468127; 1468126; 1468125; 1414858
GO:0020037	heme binding	molecular_function	149	3082	4236	152500	5.91177e-11	1.5414e-08	1.74047	1214043; 1585518; 1499202; 833610; 720308; 909802; 573123; 1349842; 1343019; 1408101; 1160135; 1468302; 1418311; 1418322; 1420875; 1439402; 1439403; 1439400; 1439401; 1439404; 1473224; 1473225; 1486290; 1389203; 1363771; 1396678; 1591414; 1039554; 1007655; 1039624; 1439505; 105935; 1550609; 402397; 1352859; 1471549; 1512802; 1274013; 1433488; 1215140; 1473199; 1347365; 1355535; 8226; 1575296; 142…
GO:0035093	spermatogenesis, exchange of chromosomal proteins	biological_process	12	3082	56	152500	7.69791e-11	1.88166e-08	10.603	1587932; 1487903; 431613; 433971; 1487921; 1413165; 1413164; 1413166; 1443951; 1466446; 1466447; 1466445
GO:0016504	peptidase activator activity	molecular_function	12	3082	59	152500	1.55823e-10	3.38568e-08	10.0639	1587932; 1487903; 431613; 433971; 1487921; 1413165; 1413164; 1413166; 1443951; 1466446; 1466447; 1466445
GO:1990111	spermatoproteasome complex	cellular_component	12	3082	59	152500	1.55823e-10	3.38568e-08	10.0639	1587932; 1487903; 431613; 433971; 1487921; 1413165; 1413164; 1413166; 1443951; 1466446; 1466447; 1466445
GO:0004358	glutamate N-acetyltransferase activity	molecular_function	8	3082	24	152500	5.52652e-10	1.13759e-07	16.4936	1484303; 1354553; 1398228; 1398222; 1357586; 1510407; 1434027; 1398216
GO:1990050	phosphatidic acid transporter activity	molecular_function	10	3082	46	152500	1.57095e-09	3.072e-07	10.7567	1386500; 1481594; 1487960; 1487961; 1466567; 440173; 1386476; 1349713; 1348893; 1386393
GO:0070577	lysine-acetylated histone binding	molecular_function	13	3082	87	152500	2.50734e-09	4.66963e-07	7.39369	1587932; 1487903; 431613; 1374200; 433971; 1487921; 1413165; 1413164; 1413166; 1443951; 1466446; 1466447; 1466445
GO:0034097	response to cytokine	biological_process	7	3082	21	152500	4.43846e-09	7.89037e-07	16.4936	1384915; 1344626; 1384766; 1051326; 1481077; 273743; 1347290
GO:0000773	phosphatidyl-N-methylethanolamine N-methyltransferase activity	molecular_function	7	3082	22	152500	6.85012e-09	1.11628e-06	15.7439	1500392; 1378625; 1479153; 1370643; 1378700; 1425996; 1378423
GO:0080101	phosphatidyl-N-dimethylethanolamine N-methyltransferase activity	molecular_function	7	3082	22	152500	6.85012e-09	1.11628e-06	15.7439	1500392; 1378625; 1479153; 1370643; 1378700; 1425996; 1378423
GO:0051771	negative regulation of nitric-oxide synthase biosynthetic process	biological_process	6	3082	15	152500	7.63481e-09	1.19439e-06	19.7923	1384915; 1344626; 1384766; 1481077; 273743; 1347290
GO:0004075	biotin carboxylase activity	molecular_function	19	3082	206	152500	1.02036e-08	1.49428e-06	4.56377	1344436; 1422020; 1422023; 131056; 130935; 1497899; 130801; 1397442; 1448543; 1421200; 1498288; 218589; 1490547; 87328; 1452191; 1471314; 214988; 1236792; 214958
GO:0016903	oxidoreductase activity, acting on the aldehyde or oxo group of donors	molecular_function	7	3082	23	152500	1.03159e-08	1.49428e-06	15.0594	1504103; 1377143; 1385936; 1375805; 1371512; 1385697; 1385767
GO:0005506	iron ion binding	molecular_function	134	3082	4027	152500	1.45667e-08	2.03466e-06	1.64649	1214043; 1585518; 1499202; 833610; 720308; 909802; 1476864; 1417808; 1349842; 1343019; 1408101; 1467572; 1343392; 1418311; 1420875; 1439402; 1439403; 1439400; 1439401; 1439404; 1486290; 1389203; 1363771; 1396678; 1039554; 1007655; 730373; 1494157; 1039624; 1439505; 105935; 1550609; 402397; 1352859; 1471549; 1512802; 1433488; 1215140; 1473199; 1347365; 8226; 1575296; 1425905; 1425908; 660615; 1344…
GO:0010569	regulation of double-strand break repair via homologous recombination	biological_process	4	3082	6	152500	1.98253e-08	2.67368e-06	32.9872	1382094; 1427490; 1354795; 1502269
GO:0070304	positive regulation of stress-activated protein kinase signaling cascade	biological_process	7	3082	25	152500	2.19503e-08	2.86159e-06	13.8546	1347369; 1384706; 1503537; 1481007; 1384947; 1384718; 1428505
GO:0016705	oxidoreductase activity, acting on paired donors, with incorporation or reduction of molecular oxygen	molecular_function	81	3082	2105	152500	2.74317e-08	3.46081e-06	1.90401	1214043; 1585518; 833610; 720308; 909802; 1343019; 1408101; 1420875; 1439402; 1439403; 1439400; 1439401; 1439404; 1486290; 1389203; 1363771; 1039554; 1039624; 1439505; 105935; 1550609; 402397; 1512802; 1433488; 1215140; 1473199; 8226; 1575296; 660615; 1344533; 1474092; 1474093; 1490651; 1451862; 1364050; 1443911; 1419980; 1502090; 1397991; 1214063; 1402727; 1402726; 733523; 1453693; 1456966; 1456…
GO:0097014	ciliary plasm	cellular_component	7	3082	26	152500	3.114e-08	3.8059e-06	13.3218	130930; 1480815; 1441971; 1383681; 1383689; 1383674; 1428189
GO:0044458	motile cilium assembly	biological_process	7	3082	27	152500	4.3462e-08	4.71158e-06	12.8284	130930; 1480815; 1441971; 1383681; 1383689; 1383674; 1428189
GO:0050151	oleate hydratase activity	molecular_function	7	3082	27	152500	4.3462e-08	4.71158e-06	12.8284	1344342; 1455361; 1511782; 1400740; 1400743; 1400791; 1347476
GO:0070542	response to fatty acid	biological_process	7	3082	27	152500	4.3462e-08	4.71158e-06	12.8284	1344342; 1455361; 1511782; 1400740; 1400743; 1400791; 1347476
GO:0004601	peroxidase activity	molecular_function	33	3082	575	152500	4.43845e-08	4.71158e-06	2.83977	1467466; 1467465; 1214043; 1467467; 1160135; 1468302; 1420875; 1363771; 1039554; 1039624; 105935; 1504031; 1433488; 1215140; 1575296; 1474092; 1474093; 1502090; 1214063; 1215272; 1037939; 1422226; 1494817; 1215120; 1588391; 1037714; 1490602; 1207821; 1427336; 1414193; 1414192; 1414194; 1495192
GO:0004856	xylulokinase activity	molecular_function	9	3082	49	152500	4.48768e-08	4.71158e-06	9.08832	1488452; 1445458; 1505359; 1414856; 1414857; 1468127; 1468126; 1468125; 1414858
GO:1902086	fumagillin biosynthetic process	biological_process	37	3082	689	152500	4.57786e-08	4.71158e-06	2.65717	1585518; 833610; 1408101; 1439402; 1439403; 1439400; 1439401; 1389203; 1439505; 1550609; 402397; 1512802; 1473199; 660615; 1344533; 1490651; 1364050; 1419980; 1456966; 1456967; 1389173; 833510; 349380; 1492463; 402302; 833380; 1450836; 732920; 1503917; 1424550; 106849; 1399106; 1408096; 349252; 1435958; 1399097; 1377187
GO:0016035	zeta DNA polymerase complex	cellular_component	9	3082	50	152500	5.5075e-08	5.52303e-06	8.90655	1593469; 1484891; 1527608; 1491013; 1491012; 1527611; 1593470; 287107; 290040
GO:0004096	catalase activity	molecular_function	10	3082	64	152500	6.27343e-08	6.13385e-06	7.73138	1418322; 1355535; 1590534; 1478452; 982292; 1496606; 1418323; 1352878; 1471561; 1471560
GO:0045787	positive regulation of cell cycle	biological_process	8	3082	40	152500	8.63423e-08	8.23621e-06	9.89617	1384915; 1344626; 1378070; 1384766; 1051326; 1481077; 273743; 1347290
GO:0005619	ascospore wall	cellular_component	12	3082	100	152500	1.26958e-07	1.18222e-05	5.9377	1418322; 1355535; 1590534; 1368667; 982292; 940845; 1496606; 940768; 1418323; 1352878; 1471561; 1471560
GO:0032048	cardiolipin metabolic process	biological_process	10	3082	69	152500	1.40278e-07	1.27163e-05	7.17114	1386500; 1481594; 1487960; 1487961; 1466567; 440173; 1386476; 1349713; 1348893; 1386393
GO:0004618	phosphoglycerate kinase activity	molecular_function	9	3082	55	152500	1.43062e-07	1.27163e-05	8.09687	1469603; 1469608; 1416355; 1416354; 1345530; 1495725; 1469610; 1469611; 1416352
GO:0004042	acetyl-CoA:L-glutamate N-acetyltransferase activity	molecular_function	9	3082	56	152500	1.70996e-07	1.48614e-05	7.95228	1484303; 1354553; 1398228; 1398222; 1357586; 1510407; 1434027; 1398216; 48639
GO:0004609	phosphatidylserine decarboxylase activity	molecular_function	18	3082	224	152500	2.01283e-07	1.71135e-05	3.97614	1478955; 1478954; 1384400; 1341842; 1480246; 171990; 1381681; 1428252; 1514963; 1440510; 1384197; 1427419; 1050135; 1502180; 1503224; 1343355; 1442097; 1381760
GO:0042732	D-xylose metabolic process	biological_process	11	3082	88	152500	2.2577e-07	1.8787e-05	6.18511	1488452; 1445458; 1377406; 1505359; 1417207; 1414856; 1414857; 1468127; 1468126; 1468125; 1414858
GO:0005504	fatty acid binding	molecular_function	7	3082	33	152500	2.43995e-07	1.98805e-05	10.4959	1344342; 1455361; 1511782; 1400740; 1400743; 1400791; 1347476
GO:0010499	proteasomal ubiquitin-independent protein catabolic process	biological_process	14	3082	144	152500	2.74629e-07	2.19198e-05	4.81064	1587932; 1487903; 431613; 433971; 976755; 1487921; 1413165; 1413164; 1413166; 1443951; 1466446; 1466447; 1466445; 1507709
GO:0070628	proteasome binding	molecular_function	12	3082	111	152500	4.36598e-07	3.41507e-05	5.34928	1587932; 1487903; 431613; 433971; 1487921; 1413165; 1413164; 1413166; 1443951; 1466446; 1466447; 1466445
GO:0034593	phosphatidylinositol bisphosphate phosphatase activity	molecular_function	6	3082	25	152500	4.77628e-07	3.66275e-05	11.8754	1345753; 1386432; 1386621; 1341768; 1504395; 1481566
GO:0042542	response to hydrogen peroxide	biological_process	13	3082	131	152500	4.96259e-07	3.73244e-05	4.91031	1346118; 1418322; 1355535; 1590534; 111094; 1477903; 982292; 1496606; 1418323; 1424720; 1352878; 1471561; 1471560
GO:0030692	Noc4p-Nop14p complex	cellular_component	8	3082	50	152500	6.59625e-07	4.86753e-05	7.91694	1350741; 357386; 1345710; 1345988; 1385652; 1481292; 1385372; 1385556
GO:0007131	reciprocal meiotic recombination	biological_process	29	3082	531	152500	6.88379e-07	4.98565e-05	2.70234	1501345; 1489473; 1184800; 1347364; 1497031; 1418258; 1393176; 1483201; 1444577; 1184820; 1342286; 1418256; 1418257; 1431758; 1393146; 1035905; 619230; 1448814; 1479726; 1471493; 1471492; 1471494; 1456658; 360044; 1348556; 1393071; 1496541; 819201; 1426747
GO:0043291	RAVE complex	cellular_component	6	3082	27	152500	8.51654e-07	5.84354e-05	10.9957	1367077; 47986; 1379009; 1378447; 1367619; 1378496
GO:0071255	CVT vesicle assembly	biological_process	6	3082	27	152500	8.51654e-07	5.84354e-05	10.9957	443699; 1386685; 1345120; 1481612; 1386410; 1348596
GO:0071562	nucleus-vacuole junction assembly	biological_process	6	3082	27	152500	8.51654e-07	5.84354e-05	10.9957	443699; 1386685; 1345120; 1481612; 1386410; 1348596
GO:0004783	sulfite reductase (NADPH) activity	molecular_function	8	3082	54	152500	1.30203e-06	8.63094e-05	7.3305	1504103; 1377143; 1385936; 183968; 1375805; 1371512; 1385697; 1385767
GO:0009337	sulfite reductase complex (NADPH)	cellular_component	8	3082	54	152500	1.30203e-06	8.63094e-05	7.3305	1504103; 1377143; 1385936; 183968; 1375805; 1371512; 1385697; 1385767
GO:0016810	hydrolase activity, acting on carbon-nitrogen (but not peptide) bonds	molecular_function	15	3082	185	152500	1.38846e-06	9.05042e-05	4.01196	1419894; 1352613; 1353236; 1357951; 1395447; 1395443; 1395494; 1395473; 1370976; 1361567; 1395477; 1419893; 1419891; 1473112; 1473113
GO:0031072	heat shock protein binding	molecular_function	10	3082	89	152500	1.94178e-06	0.000124497	5.55965	1347369; 1532279; 791942; 1384706; 1503537; 1447210; 1481007; 1384947; 1384718; 1428505
GO:0006646	phosphatidylethanolamine biosynthetic process	biological_process	21	3082	342	152500	2.57821e-06	0.000162635	3.0383	1478955; 1478954; 1384400; 1341842; 1480246; 171990; 1381681; 580650; 1428252; 1514963; 433268; 1440510; 1384197; 1427419; 1050135; 1502180; 1342239; 1503224; 1343355; 1442097; 1381760
GO:0015914	phospholipid transport	biological_process	11	3082	111	152500	2.82883e-06	0.000175612	4.90351	1386500; 1481594; 1487960; 1487961; 1466567; 1026670; 440173; 1386476; 1349713; 1348893; 1386393
GO:0004079	biotin-[methylmalonyl-CoA-carboxytransferase] ligase activity	molecular_function	5	3082	22	152500	3.83057e-06	0.000223602	11.2456	1471800; 1393538; 1449269; 1378274; 1418566
GO:0004080	biotin-[propionyl-CoA-carboxylase (ATP-hydrolyzing)] ligase activity	molecular_function	5	3082	22	152500	3.83057e-06	0.000223602	11.2456	1471800; 1393538; 1449269; 1378274; 1418566
GO:0009305	protein biotinylation	biological_process	5	3082	22	152500	3.83057e-06	0.000223602	11.2456	1471800; 1393538; 1449269; 1378274; 1418566
GO:0018271	biotin-protein ligase activity	molecular_function	5	3082	22	152500	3.83057e-06	0.000223602	11.2456	1471800; 1393538; 1449269; 1378274; 1418566
GO:0004497	monooxygenase activity	molecular_function	85	3082	2554	152500	4.87999e-06	0.000280571	1.64678	1585518; 833610; 720308; 909802; 1460423; 1460424; 1343019; 1408101; 1439402; 1439403; 1439400; 1439401; 1439404; 1486290; 1389203; 487298; 375638; 1385804; 1439505; 1550609; 402397; 1512802; 1473199; 1354483; 8226; 1354141; 1492071; 660615; 1360777; 1344533; 1504049; 1490651; 1364050; 1453961; 1443911; 1385995; 1419980; 1397991; 1385814; 731280; 1402727; 1402726; 733523; 1453693; 1456966; 145696…
GO:0004608	phosphatidylethanolamine N-methyltransferase activity	molecular_function	7	3082	48	152500	5.06644e-06	0.000280571	7.21596	1500392; 1378625; 1479153; 1370643; 1378700; 1425996; 1378423
GO:0004077	biotin-[acetyl-CoA-carboxylase] ligase activity	molecular_function	5	3082	23	152500	5.09346e-06	0.000280571	10.7567	1471800; 1393538; 1449269; 1378274; 1418566
GO:0004078	biotin-[methylcrotonoyl-CoA-carboxylase] ligase activity	molecular_function	5	3082	23	152500	5.09346e-06	0.000280571	10.7567	1471800; 1393538; 1449269; 1378274; 1418566
GO:0003884	D-amino-acid oxidase activity	molecular_function	7	3082	50	152500	6.95476e-06	0.000377779	6.92732	1397117; 1353292; 1347034; 1395890; 1370010; 1220945; 1397167
GO:0005839	proteasome core complex	cellular_component	12	3082	142	152500	7.09801e-06	0.000380278	4.18148	1587932; 1487903; 431613; 433971; 1487921; 1413165; 1413164; 1413166; 1443951; 1466446; 1466447; 1466445
GO:0005774	vacuolar membrane	cellular_component	53	3082	1401	152500	7.97482e-06	0.00042148	1.87187	1344327; 1353123; 443699; 1468874; 1344880; 1046375; 1386685; 1398227; 263835; 1046159; 1484456; 1345120; 1409214; 1375821; 123996; 1440510; 1481612; 1302755; 1415615; 486173; 1472901; 1481602; 1587391; 1072825; 1352258; 1349851; 1387109; 708299; 1042492; 1488084; 1398275; 108791; 1050135; 1378044; 1235128; 1590112; 1481361; 1387002; 1386410; 144554; 1389542; 1385058; 1462525; 1388439; 1521512; 1…
GO:0031340	positive regulation of vesicle fusion	biological_process	2	3082	3	152500	8.24658e-06	0.000423112	32.9872	1511717; 1435081
GO:0065002	intracellular protein transmembrane transport	biological_process	2	3082	3	152500	8.24658e-06	0.000423112	32.9872	1511717; 1435081
GO:0006526	arginine biosynthetic process	biological_process	22	3082	396	152500	8.33025e-06	0.000423112	2.74894	1484303; 1352321; 1354553; 1480153; 1398228; 1398222; 1420785; 1485975; 1357586; 1510407; 1434027; 1396990; 1474011; 1486156; 122916; 1474003; 1398216; 1460468; 1503479; 48639; 1381900; 1462266
GO:0034770	histone H4-K20 methylation	biological_process	3	3082	8	152500	1.09212e-05	0.0005476	18.5553	1365835; 1369302; 1366357
GO:0032728	positive regulation of interferon-beta production	biological_process	5	3082	27	152500	1.3936e-05	0.000681296	9.16312	1222899; 1397173; 1397198; 1372970; 1364853
GO:0045089	positive regulation of innate immune response	biological_process	5	3082	27	152500	1.3936e-05	0.000681296	9.16312	1222899; 1397173; 1397198; 1372970; 1364853
GO:0033314	mitotic DNA replication checkpoint	biological_process	14	3082	198	152500	1.46011e-05	0.000704997	3.49865	346006; 1382094; 1427490; 1359317; 1382085; 1354795; 1347579; 1382011; 1395482; 1362717; 1502269; 1585230; 1501208; 1427830
GO:0070072	vacuolar proton-transporting V-type ATPase complex assembly	biological_process	7	3082	56	152500	1.65285e-05	0.000788327	6.18511	1367077; 47986; 1379009; 1378447; 835885; 1367619; 1378496
GO:0004661	protein geranylgeranyltransferase activity	molecular_function	6	3082	41	152500	1.68374e-05	0.000793387	7.2411	1384915; 1344626; 1384766; 1481077; 273743; 1347290
GO:0006469	negative regulation of protein kinase activity	biological_process	9	3082	92	152500	1.79251e-05	0.000834585	4.84052	1427688; 1371272; 1382094; 1480577; 1427490; 1465564; 1354795; 1587503; 1502269
GO:0005953	CAAX-protein geranylgeranyltransferase complex	cellular_component	6	3082	43	152500	2.3298e-05	0.00105952	6.90431	1384915; 1344626; 1384766; 1481077; 273743; 1347290
GO:0008756	o-succinylbenzoate-CoA ligase activity	molecular_function	6	3082	43	152500	2.3298e-05	0.00105952	6.90431	1506606; 1488991; 1469890; 1469889; 1416638; 1416639
GO:0016853	isomerase activity	molecular_function	21	3082	396	152500	2.54705e-05	0.001145	2.62398	1214043; 1481904; 1420875; 1363771; 1039554; 1039624; 1387408; 775746; 1433488; 1575296; 1474092; 1474093; 1451862; 1502090; 1214063; 1215272; 1037939; 1215120; 1420221; 553106; 1427336
GO:1904728	positive regulation of replicative senescence	biological_process	6	3082	44	152500	2.72221e-05	0.00120984	6.74739	1389139; 1389121; 1389127; 1388889; 1415299; 1389025
GO:0003756	protein disulfide isomerase activity	molecular_function	13	3082	185	152500	2.81451e-05	0.0012368	3.47703	1369617; 1436192; 1586533; 1403223; 495879; 1364873; 1403199; 1480569; 1463592; 1365769; 1485228; 1403175; 1513072
GO:0008289	lipid binding	molecular_function	20	3082	374	152500	3.29546e-05	0.00143206	2.64604	1348806; 572788; 1427688; 1480577; 1386500; 1481594; 1359160; 851612; 1026670; 1509054; 440173; 1502325; 1386476; 1444310; 1349713; 570480; 1370876; 1348893; 1584473; 1386393
GO:0033365	protein localization to organelle	biological_process	9	3082	99	152500	3.4092e-05	0.0014652	4.49826	1501068; 1426546; 1355436; 1479553; 1354136; 1356946; 1379684; 1379465; 1379233
GO:0005930	axoneme	cellular_component	7	3082	62	152500	3.53436e-05	0.00150249	5.58655	130930; 1480815; 1441971; 1383681; 1383689; 1383674; 1428189
GO:0048315	conidium formation	biological_process	13	3082	190	152500	3.77566e-05	0.00158781	3.38553	1418322; 1480170; 1355535; 1590534; 1427307; 153502; 982292; 1502050; 1496606; 1418323; 1352878; 1471561; 1471560
GO:0003885	D-arabinono-1,4-lactone oxidase activity	molecular_function	5	3082	32	152500	3.91299e-05	0.00161092	7.73138	1592628; 1592627; 1434359; 1422106; 99370
GO:0050105	L-gulonolactone oxidase activity	molecular_function	5	3082	32	152500	3.91299e-05	0.00161092	7.73138	1592628; 1592627; 1434359; 1422106; 99370
GO:0032513	negative regulation of protein phosphatase type 2B activity	biological_process	4	3082	20	152500	4.04379e-05	0.0016138	9.89617	1508170; 1016933; 1356276; 1394106
GO:0034606	response to hermaphrodite contact	biological_process	4	3082	20	152500	4.04379e-05	0.0016138	9.89617	1508170; 1016933; 1356276; 1394106
GO:0034608	vulval location	biological_process	4	3082	20	152500	4.04379e-05	0.0016138	9.89617	1508170; 1016933; 1356276; 1394106
GO:0004662	CAAX-protein geranylgeranyltransferase activity	molecular_function	6	3082	47	152500	4.2379e-05	0.00165744	6.31671	1384915; 1344626; 1384766; 1481077; 273743; 1347290
GO:0008670	2,4-dienoyl-CoA reductase (NADPH) activity	molecular_function	6	3082	47	152500	4.2379e-05	0.00165744	6.31671	1359653; 1365197; 1450601; 1419873; 1482147; 1468237
GO:0004357	glutamate-cysteine ligase activity	molecular_function	5	3082	33	152500	4.70066e-05	0.00180238	7.4971	1355784; 1501124; 1379790; 1379876; 1355131
GO:0017109	glutamate-cysteine ligase complex	cellular_component	5	3082	33	152500	4.70066e-05	0.00180238	7.4971	1355784; 1501124; 1379790; 1379876; 1355131
GO:0030346	protein phosphatase 2B binding	molecular_function	4	3082	21	152500	5.2189e-05	0.00194392	9.42493	1508170; 1016933; 1356276; 1394106
GO:0040040	thermosensory behavior	biological_process	4	3082	21	152500	5.2189e-05	0.00194392	9.42493	1508170; 1016933; 1356276; 1394106
GO:0070884	regulation of calcineurin-NFAT signaling cascade	biological_process	4	3082	21	152500	5.2189e-05	0.00194392	9.42493	1508170; 1016933; 1356276; 1394106
GO:0044540	L-cystine L-cysteine-lyase (deaminating)	molecular_function	6	3082	49	152500	5.58831e-05	0.00204261	6.05888	1287250; 1474838; 1484245; 1421613; 1421617; 1421614
GO:0080146	L-cysteine desulfhydrase activity	molecular_function	6	3082	49	152500	5.58831e-05	0.00204261	6.05888	1287250; 1474838; 1484245; 1421613; 1421617; 1421614
GO:0031510	SUMO activating enzyme complex	cellular_component	6	3082	50	152500	6.38482e-05	0.00227534	5.9377	1588341; 1467335; 1467336; 1414061; 1414063; 1488198
GO:0043254	regulation of protein complex assembly	biological_process	6	3082	50	152500	6.38482e-05	0.00227534	5.9377	1367077; 47986; 1379009; 1378447; 1367619; 1378496
GO:0005788	endoplasmic reticulum lumen	cellular_component	23	3082	482	152500	6.39957e-05	0.00227534	2.36112	1134454; 1369617; 1436192; 1586533; 1403223; 1364873; 1504038; 1403199; 1480569; 377310; 1463592; 491544; 1512179; 1491065; 1532375; 1365769; 1477058; 491565; 1485228; 730305; 1403175; 1513072; 187134
GO:0008156	negative regulation of DNA replication	biological_process	5	3082	35	152500	6.65517e-05	0.0023449	7.06869	1382094; 1427490; 1359317; 1354795; 1502269
GO:0043504	mitochondrial DNA repair	biological_process	13	3082	203	152500	7.73151e-05	0.00268446	3.16872	1592913; 1593469; 1369260; 1428024; 1502933; 1484891; 1527608; 736659; 1491013; 1491012; 1527611; 1593470; 287107
GO:0034067	protein localization to Golgi apparatus	biological_process	11	3082	154	152500	7.75617e-05	0.00268446	3.53435	1501068; 1426546; 1355436; 1479553; 1354136; 1356946; 120208; 1379684; 1454175; 1379465; 1379233
GO:0090314	positive regulation of protein targeting to membrane	biological_process	2	3082	5	152500	7.99885e-05	0.00274417	19.7923	1511717; 1435081
GO:0016799	hydrolase activity, hydrolyzing N-glycosyl compounds	molecular_function	6	3082	52	152500	8.25653e-05	0.00280794	5.70933	839795; 1474115; 1501621; 1420897; 1218891; 1497782
GO:0007548	sex differentiation	biological_process	4	3082	23	152500	8.3445e-05	0.00281339	8.60537	1360791; 1359724; 1358497; 1428354
GO:0001522	pseudouridine synthesis	biological_process	8	3082	90	152500	9.0209e-05	0.00300538	4.3983	4037; 1506949; 878107; 878130; 1496084; 4057; 1417225; 1496085
GO:0000109	nucleotide-excision repair complex	cellular_component	9	3082	111	152500	9.06761e-05	0.00300538	4.01196	1402641; 1456905; 1402627; 1402623; 1366275; 1370210; 1456658; 360044; 1364845
GO:0019948	SUMO activating enzyme activity	molecular_function	6	3082	53	152500	9.34737e-05	0.00307206	5.60161	1588341; 1467335; 1467336; 1414061; 1414063; 1488198
GO:0031314	extrinsic component of mitochondrial inner membrane	cellular_component	16	3082	288	152500	9.7641e-05	0.00318228	2.74894	1386500; 1481594; 1487960; 1487961; 1587923; 1466567; 440173; 1386476; 1511176; 1399581; 1349713; 1348893; 1399653; 1584473; 1473265; 1386393
GO:0008803	bis(5'-nucleosyl)-tetraphosphatase (symmetrical) activity	molecular_function	3	3082	13	152500	0.000102867	0.00324972	11.4187	1490838; 1476225; 1423028
GO:0015098	molybdate ion transmembrane transporter activity	molecular_function	4	3082	24	152500	0.000103648	0.00324972	8.24681	1411306; 178553; 179189; 179743
GO:1901135	carbohydrate derivative metabolic process	biological_process	4	3082	24	152500	0.000103648	0.00324972	8.24681	1474115; 1420897; 1218891; 1497782
GO:0017119	Golgi transport complex	cellular_component	13	3082	209	152500	0.000105383	0.00324972	3.07776	37880; 1501068; 1426546; 1355436; 1238151; 1479553; 1354136; 624632; 1356946; 1379684; 1379465; 624674; 1379233
GO:0006979	response to oxidative stress	biological_process	36	3082	930	152500	0.000105384	0.00324972	1.91539	1214043; 1418322; 1420875; 1363771; 1039554; 1039624; 105935; 1274013; 1504031; 1433488; 1215140; 1355535; 1575296; 1590534; 1358878; 1474092; 1474093; 1451862; 1502090; 1214063; 1215272; 1037939; 1422226; 982292; 1215120; 1496606; 1351731; 1134049; 1037714; 1490602; 1418323; 1427336; 1352878; 1471561; 1471560; 1449052
GO:0050821	protein stabilization	biological_process	22	3082	467	152500	0.000105525	0.00324972	2.331	539747; 1467092; 1501068; 1426546; 428270; 1347369; 1355436; 1197774; 1479553; 1354136; 491544; 1384706; 1503537; 1481007; 1384947; 1356946; 1384718; 1379684; 1379465; 1379233; 1428505; 1154034
GO:0006828	manganese ion transport	biological_process	6	3082	54	152500	0.000105527	0.00324972	5.49787	1389139; 1389121; 1389127; 1388889; 1415299; 1389025
GO:0051082	unfolded protein binding	molecular_function	33	3082	827	152500	0.000106582	0.00325658	1.97445	1429131; 1586533; 539747; 1377123; 1467092; 1570767; 1471777; 1347369; 1120243; 1480569; 422329; 1268491; 1462579; 1475717; 1119796; 1409267; 1409269; 1463598; 1463592; 1384706; 422374; 1503537; 1418542; 1381943; 1152323; 1481007; 1384947; 1486671; 1384718; 1207821; 1422506; 1428505; 1268093
GO:0035786	protein complex oligomerization	biological_process	5	3082	38	152500	0.000107486	0.00325874	6.51064	1344337; 532146; 1348086; 1481721; 1504686
GO:0030286	dynein complex	cellular_component	7	3082	73	152500	0.000115503	0.00347486	4.74474	130930; 1480815; 1441971; 1383681; 1383689; 1383674; 1428189
GO:0007017	microtubule-based process	biological_process	13	3082	212	152500	0.000122465	0.0036562	3.0342	130930; 1451759; 1398733; 1398748; 1453116; 1480815; 1372471; 1357595; 1441971; 1383681; 1383689; 1383674; 1428189
GO:0034634	glutathione transmembrane transporter activity	molecular_function	9	3082	116	152500	0.000131059	0.00379683	3.83903	1481581; 1429196; 437393; 1504413; 1054931; 1470234; 437423; 712836; 437364
GO:0034775	glutathione transmembrane transport	biological_process	9	3082	116	152500	0.000131059	0.00379683	3.83903	1481581; 1429196; 437393; 1504413; 1054931; 1470234; 437423; 712836; 437364
GO:0036347	glutathione import into cell	biological_process	9	3082	116	152500	0.000131059	0.00379683	3.83903	1481581; 1429196; 437393; 1504413; 1054931; 1470234; 437423; 712836; 437364
GO:0098709	glutathione import across plasma membrane	biological_process	9	3082	116	152500	0.000131059	0.00379683	3.83903	1481581; 1429196; 437393; 1504413; 1054931; 1470234; 437423; 712836; 437364
GO:0046416	D-amino acid metabolic process	biological_process	7	3082	75	152500	0.000139899	0.00402314	4.61821	1397117; 1353292; 1347034; 1395890; 1370010; 1220945; 1397167
GO:0042799	histone methyltransferase activity (H4-K20 specific)	molecular_function	3	3082	14	152500	0.000141702	0.00404524	10.603	1365835; 1369302; 1366357
GO:0030246	carbohydrate binding	molecular_function	36	3082	945	152500	0.000144236	0.00408773	1.88499	1395672; 1401468; 1391897; 1495939; 1439055; 1467622; 1384241; 1504038; 1586954; 622427; 1508939; 1549494; 1395650; 377310; 356795; 1411167; 842635; 1432822; 1448188; 878695; 1558908; 1483726; 1368035; 1522616; 1557209; 1442089; 956243; 1395586; 1532375; 1370870; 1113083; 731707; 186844; 356711; 1350880; 1506722
GO:0000455	enzyme-directed rRNA pseudouridine synthesis	biological_process	6	3082	58	152500	0.00016702	0.0046994	5.11871	1506949; 878107; 878130; 1496084; 1417225; 1496085
GO:0007030	Golgi organization	biological_process	17	3082	332	152500	0.000179108	0.0050035	2.53366	1351225; 637974; 37880; 1501068; 1426546; 1355436; 1238151; 1479553; 1393957; 1354136; 1590763; 1356946; 1379684; 1379465; 1379233; 1348511; 1393790
GO:0005760	gamma DNA polymerase complex	cellular_component	4	3082	27	152500	0.000187195	0.00519233	7.3305	1395458; 736659; 1395461; 1374028
GO:0031662	positive regulation of cyclin-dependent protein serine/threonine kinase activity involved in G2/M transition of mitotic cell cycle	biological_process	3	3082	15	152500	0.000190132	0.00520004	9.89617	1382085; 1347579; 1382011
GO:0045836	positive regulation of meiotic nuclear division	biological_process	3	3082	15	152500	0.000190132	0.00520004	9.89617	1382085; 1347579; 1382011
GO:0045022	early endosome to late endosome transport	biological_process	9	3082	124	152500	0.000226777	0.00615921	3.59135	1367077; 47986; 1375311; 1371414; 1379009; 1378447; 1223464; 1367619; 1378496
GO:0043495	protein anchor	molecular_function	8	3082	102	152500	0.000235788	0.00635976	3.88085	443699; 1386685; 1345120; 1481612; 372918; 372791; 1386410; 1348596
GO:0097079	selenite:proton symporter activity	molecular_function	7	3082	81	152500	0.000239744	0.00637849	4.27612	1389139; 1389121; 1389127; 1388889; 1415299; 1389025; 1539209
GO:0097080	plasma membrane selenite transport	biological_process	7	3082	81	152500	0.000239744	0.00637849	4.27612	1389139; 1389121; 1389127; 1388889; 1415299; 1389025; 1539209
GO:0003938	IMP dehydrogenase activity	molecular_function	5	3082	44	152500	0.000247878	0.00655035	5.62282	1478154; 1424971; 518681; 1424966; 1457717
GO:0005987	sucrose catabolic process	biological_process	4	3082	29	152500	0.000266286	0.00694297	6.82495	1418519; 1418517; 1471754; 1471753
GO:1902402	signal transduction involved in mitotic DNA damage checkpoint	biological_process	4	3082	29	152500	0.000266286	0.00694297	6.82495	1382094; 1427490; 1354795; 1502269
GO:0008412	4-hydroxybenzoate octaprenyltransferase activity	molecular_function	2	3082	7	152500	0.000271566	0.00703375	14.1374	392251; 1258243
GO:0046899	nucleoside triphosphate adenylate kinase activity	molecular_function	4	3082	30	152500	0.000314235	0.00808536	6.59745	1480295; 1382210; 1382290; 1382152
GO:1990443	peptidyl-threonine autophosphorylation	biological_process	5	3082	46	152500	0.000317805	0.00812377	5.37835	1391582; 1354272; 17880; 1365821; 1378388
GO:0045204	MAPK export from nucleus	biological_process	3	3082	17	152500	0.000320976	0.00815154	8.73192	1425175; 1425174; 1478357
GO:0006183	GTP biosynthetic process	biological_process	7	3082	85	152500	0.000334132	0.00836069	4.07489	1478154; 552130; 1424971; 518681; 1424966; 1457717; 1504783
GO:0051087	chaperone binding	molecular_function	14	3082	262	152500	0.000337932	0.00836069	2.64402	1347369; 1433804; 1464481; 791942; 1475717; 1384706; 1367227; 1503537; 1481007; 1384947; 1384718; 1504495; 1422506; 1428505
GO:0036289	peptidyl-serine autophosphorylation	biological_process	5	3082	47	152500	0.000358111	0.00836069	5.26392	1391582; 1354272; 17880; 1365821; 1378388
GO:0004312	fatty acid synthase activity	molecular_function	8	3082	108	152500	0.000361575	0.00836069	3.66525	1477624; 1424437; 281781; 190239; 1477628; 281811; 1424440; 370312
GO:0046580	negative regulation of Ras protein signal transduction	biological_process	11	3082	182	152500	0.000368841	0.00836069	2.9906	1269467; 1371272; 1347520; 1383165; 1269521; 1269380; 1465564; 1477903; 1587503; 1410302; 1424720
GO:0045903	positive regulation of translational fidelity	biological_process	5	3082	48	152500	0.000402306	0.00836069	5.15426	1347528; 1397251; 1397234; 1348123; 1397212
GO:0006978	DNA damage response, signal transduction by p53 class mediator resulting in transcription of p21 class mediator	biological_process	1	3082	2	152500	0.000408308	0.00836069	24.7404	190421
GO:0008175	tRNA methyltransferase activity	molecular_function	1	3082	2	152500	0.000408308	0.00836069	24.7404	1485212
GO:0008646	high-affinity hexose transport	biological_process	1	3082	2	152500	0.000408308	0.00836069	24.7404	778649
GO:0009679	hexose:proton symporter activity	molecular_function	1	3082	2	152500	0.000408308	0.00836069	24.7404	778649
GO:0016590	ACF complex	cellular_component	1	3082	2	152500	0.000408308	0.00836069	24.7404	488606
GO:0031010	ISWI-type complex	cellular_component	1	3082	2	152500	0.000408308	0.00836069	24.7404	488606
GO:0031347	regulation of defense response	biological_process	1	3082	2	152500	0.000408308	0.00836069	24.7404	298957
GO:0032991	macromolecular complex	cellular_component	1	3082	2	152500	0.000408308	0.00836069	24.7404	491544
GO:0033010	paranodal junction	cellular_component	1	3082	2	152500	0.000408308	0.00836069	24.7404	1082313
GO:0034663	endoplasmic reticulum chaperone complex	cellular_component	1	3082	2	152500	0.000408308	0.00836069	24.7404	491544
GO:0034979	NAD-dependent protein deacetylase activity	molecular_function	1	3082	2	152500	0.000408308	0.00836069	24.7404	1082313
GO:0035041	sperm chromatin decondensation	biological_process	1	3082	2	152500	0.000408308	0.00836069	24.7404	488606
GO:0035076	ecdysone receptor-mediated signaling pathway	biological_process	1	3082	2	152500	0.000408308	0.00836069	24.7404	488606
GO:0035720	intraciliary anterograde transport	biological_process	1	3082	2	152500	0.000408308	0.00836069	24.7404	1506291
GO:0039013	pronephric distal tubule morphogenesis	biological_process	1	3082	2	152500	0.000408308	0.00836069	24.7404	1452243
GO:0039022	pronephric duct development	biological_process	1	3082	2	152500	0.000408308	0.00836069	24.7404	1452243
GO:0042073	intraciliary transport	biological_process	1	3082	2	152500	0.000408308	0.00836069	24.7404	1506291
GO:0042903	tubulin deacetylase activity	molecular_function	1	3082	2	152500	0.000408308	0.00836069	24.7404	1082313
GO:0043220	Schmidt-Lanterman incisure	cellular_component	1	3082	2	152500	0.000408308	0.00836069	24.7404	1082313
GO:0043274	phospholipase binding	molecular_function	1	3082	2	152500	0.000408308	0.00836069	24.7404	190421
GO:0044224	juxtaparanode region of axon	cellular_component	1	3082	2	152500	0.000408308	0.00836069	24.7404	1082313
GO:0055055	D-glucose:proton symporter activity	molecular_function	1	3082	2	152500	0.000408308	0.00836069	24.7404	778649
GO:0061433	cellular response to caloric restriction	biological_process	1	3082	2	152500	0.000408308	0.00836069	24.7404	1082313
GO:0070446	negative regulation of oligodendrocyte progenitor proliferation	biological_process	1	3082	2	152500	0.000408308	0.00836069	24.7404	1082313
GO:0071377	cellular response to glucagon stimulus	biological_process	1	3082	2	152500	0.000408308	0.00836069	24.7404	11488
GO:0072196	proximal/distal pattern formation involved in pronephric nephron development	biological_process	1	3082	2	152500	0.000408308	0.00836069	24.7404	1452243
GO:0090042	tubulin deacetylation	biological_process	1	3082	2	152500	0.000408308	0.00836069	24.7404	1082313
GO:0097386	glial cell projection	cellular_component	1	3082	2	152500	0.000408308	0.00836069	24.7404	1082313
GO:1902990	mitotic telomere maintenance via semi-conservative replication	biological_process	1	3082	2	152500	0.000408308	0.00836069	24.7404	736659
GO:2000378	negative regulation of reactive oxygen species metabolic process	biological_process	1	3082	2	152500	0.000408308	0.00836069	24.7404	1082313
GO:2000777	positive regulation of proteasomal ubiquitin-dependent protein catabolic process involved in cellular response to hypoxia	biological_process	1	3082	2	152500	0.000408308	0.00836069	24.7404	1082313
GO:0032078	negative regulation of endodeoxyribonuclease activity	biological_process	2	3082	8	152500	0.000427953	0.00856864	12.3702	1444577; 1342286
GO:0097552	mitochondrial double-strand break repair via homologous recombination	biological_process	2	3082	8	152500	0.000427953	0.00856864	12.3702	1444577; 1342286
GO:0048510	regulation of timing of transition from vegetative to reproductive phase	biological_process	4	3082	32	152500	0.000429429	0.00856864	6.18511	1571841; 1440856; 1462999; 1571831
GO:2000035	regulation of stem cell division	biological_process	4	3082	32	152500	0.000429429	0.00856864	6.18511	1571841; 1440856; 1462999; 1571831
GO:2000069	regulation of post-embryonic root development	biological_process	4	3082	32	152500	0.000429429	0.00856864	6.18511	1571841; 1440856; 1462999; 1571831
GO:0009060	aerobic respiration	biological_process	16	3082	327	152500	0.000431609	0.00856864	2.42108	1394063; 1350133; 1349111; 1386443; 1342781; 1392202; 1394125; 1368849; 1386465; 1393964; 1504398; 1387866; 1392197; 1392112; 1386544; 399687
GO:0008398	sterol 14-demethylase activity	molecular_function	5	3082	49	152500	0.000450644	0.00885663	5.04907	1342313; 1392397; 1507315; 1392567; 1431487
GO:0070008	serine-type exopeptidase activity	molecular_function	5	3082	49	152500	0.000450644	0.00885663	5.04907	411442; 411407; 411418; 411341; 1363220
GO:0071561	nucleus-vacuole junction	cellular_component	7	3082	90	152500	0.000492562	0.00963206	3.84851	443699; 1386685; 792967; 1345120; 1481612; 1386410; 1348596
GO:0009405	pathogenesis	biological_process	65	3082	2121	152500	0.00049675	0.00963652	1.51639	1492511; 1214043; 1394063; 1379082; 1479176; 1354226; 1477624; 1420875; 669054; 1424437; 1590504; 1363771; 1456514; 1039554; 1039624; 1467597; 1387408; 1378818; 775746; 1433488; 1359160; 1575296; 1483212; 1474092; 1474093; 1454082; 1493969; 1447374; 1386136; 1475746; 1502090; 1464158; 1214063; 110341; 333168; 731280; 1394125; 1215272; 177826; 1037939; 1363264; 1477628; 1423367; 1552374; 187498; 1…
GO:0009750	response to fructose	biological_process	4	3082	33	152500	0.000497718	0.00963652	5.99768	1571841; 1440856; 1462999; 1571831
GO:0034414	tRNA 3'-trailer cleavage, endonucleolytic	biological_process	3	3082	19	152500	0.000506143	0.00975135	7.81277	1353542; 1359914; 100637
GO:0008022	protein C-terminus binding	molecular_function	8	3082	114	152500	0.000538133	0.0103169	3.47234	1588341; 1467335; 1371414; 1371326; 1467336; 1414061; 1414063; 1488198
GO:0031514	motile cilium	cellular_component	7	3082	92	152500	0.000570896	0.0106874	3.76485	130930; 1480815; 1441971; 1383681; 1383689; 1383674; 1428189
GO:0005835	fatty acid synthase complex	cellular_component	8	3082	115	152500	0.000573469	0.0106874	3.44215	1477624; 1424437; 281781; 190239; 1477628; 281811; 1424440; 370312
GO:0018344	protein geranylgeranylation	biological_process	8	3082	115	152500	0.000573469	0.0106874	3.44215	1384915; 1344626; 1384766; 1481077; 273743; 1351093; 1347290; 1368983
GO:0004867	serine-type endopeptidase inhibitor activity	molecular_function	4	3082	34	152500	0.000573859	0.0106874	5.82128	1347485; 1364157; 266598; 1370876
GO:0010105	negative regulation of ethylene-activated signaling pathway	biological_process	4	3082	34	152500	0.000573859	0.0106874	5.82128	1571841; 1440856; 1462999; 1571831
GO:0052837	thiazole biosynthetic process	biological_process	4	3082	34	152500	0.000573859	0.0106874	5.82128	1369528; 1485019; 1363352; 1456411
GO:0061077	chaperone-mediated protein folding	biological_process	21	3082	494	152500	0.000578696	0.010725	2.10344	1429131; 1438066; 1471777; 1347369; 1197774; 422329; 1462579; 1409267; 1409269; 491544; 1384706; 422374; 1503537; 1418542; 1381943; 1481007; 1384947; 1486671; 1384718; 1481030; 1428505
GO:0031597	cytosolic proteasome complex	cellular_component	10	3082	165	152500	0.000581361	0.010725	2.99884	1434932; 1384040; 1458808; 1350227; 1349564; 1548429; 1383764; 1471361; 1441994; 1383886
GO:0001077	transcriptional activator activity, RNA polymerase II core promoter proximal region sequence-specific binding	molecular_function	24	3082	596	152500	0.000609767	0.0111606	1.99252	1469191; 1358770; 1280881; 1474098; 1420882; 1184800; 1508312; 1415942; 1482905; 1428887; 1570212; 1364570; 1430600; 1353946; 1489943; 1363788; 1184820; 1507007; 1392047; 1474100; 1495580; 1405477; 830339; 1391889
GO:0030026	cellular manganese ion homeostasis	biological_process	8	3082	116	152500	0.000610681	0.0111606	3.41247	1353123; 1398227; 1303514; 1302755; 1352258; 859177; 1398275; 1506723
GO:0000321	re-entry into mitotic cell cycle after pheromone arrest	biological_process	2	3082	9	152500	0.000632259	0.011343	10.9957	1344964; 1346281
GO:0015578	mannose transmembrane transporter activity	molecular_function	2	3082	9	152500	0.000632259	0.011343	10.9957	1237588; 778649
GO:0033676	double-stranded DNA-dependent ATPase activity	molecular_function	2	3082	9	152500	0.000632259	0.011343	10.9957	784417; 784064
GO:0033971	hydroxyisourate hydrolase activity	molecular_function	2	3082	9	152500	0.000632259	0.011343	10.9957	1438127; 35890
GO:0003904	deoxyribodipyrimidine photo-lyase activity	molecular_function	4	3082	35	152500	0.00065841	0.0116518	5.65496	1371960; 878624; 878546; 1391738
GO:0018064	protein-histidine N-methyltransferase activity	molecular_function	4	3082	35	152500	0.00065841	0.0116518	5.65496	1490161; 1473905; 1473904; 1473907
GO:0032092	positive regulation of protein binding	biological_process	4	3082	35	152500	0.00065841	0.0116518	5.65496	389601; 1373763; 388688; 1481406
GO:0000350	generation of catalytic spliceosome for second transesterification step	biological_process	7	3082	95	152500	0.000706982	0.012455	3.64596	1424702; 1424704; 1477889; 1594042; 1508782; 1491302; 1387565
GO:0071266	'de novo' L-methionine biosynthetic process	biological_process	11	3082	197	152500	0.00074612	0.0130385	2.76289	147380; 378836; 1287250; 1474838; 761179; 1494207; 760935; 1484245; 1421613; 1421617; 1421614
GO:0052716	hydroquinone:oxygen oxidoreductase activity	molecular_function	14	3082	283	152500	0.000750099	0.0130385	2.44782	1432378; 1489716; 1496987; 1157261; 1157227; 1053901; 1449899; 1590990; 1508383; 1419124; 1419123; 1419122; 1449908; 1053946
GO:0000978	RNA polymerase II core promoter proximal region sequence-specific DNA binding	molecular_function	42	3082	1257	152500	0.000754713	0.0130385	1.6533	1551467; 1382653; 1469191; 1358770; 1280881; 1474098; 1207225; 1442725; 1420882; 1184800; 1508312; 1415942; 1563918; 1482905; 1428887; 1570212; 1364570; 1177979; 185002; 1574586; 1430600; 1353946; 1489943; 1363788; 108843; 1184820; 1482335; 1487015; 453355; 8056; 1509691; 1342027; 1507007; 1207183; 1392047; 1465045; 1474100; 1495580; 1405477; 830339; 966703; 1391889
GO:0004648	O-phospho-L-serine:2-oxoglutarate aminotransferase activity	molecular_function	3	3082	21	152500	0.000756776	0.0130385	7.06869	1376974; 961643; 1362054
GO:0036187	cell growth mode switching, budding to filamentous	biological_process	3	3082	21	152500	0.000756776	0.0130385	7.06869	1394063; 1394125; 1393964
GO:0005829	cytosol	cellular_component	648	3082	28694	152500	0.000806268	0.0138303	1.11743	1179762; 839799; 839795; 1381966; 109852; 1507870; 1378227; 1491728; 1468056; 1348806; 190421; 500687; 1490370; 30816; 902404; 346591; 1348760; 1416811; 1378676; 1481904; 1391582; 1469191; 1402205; 1379085; 1398008; 1484485; 1428292; 1269467; 1358770; 1585200; 794174; 1474098; 1394658; 1207225; 917916; 146528; 1497023; 1373069; 1502719; 1388331; 1588769; 993485; 1421444; 1587932; 1059581; 1492944…
GO:0001649	osteoblast differentiation	biological_process	7	3082	97	152500	0.000811383	0.0138573	3.57078	1371272; 1465564; 1358107; 1404574; 1587503; 1436816; 1404566
GO:0009234	menaquinone biosynthetic process	biological_process	6	3082	75	152500	0.000819154	0.0139292	3.95847	1506606; 1488991; 1469890; 1469889; 1416638; 1416639
GO:0004450	isocitrate dehydrogenase (NADP+) activity	molecular_function	4	3082	37	152500	0.000855047	0.0141699	5.34928	1177869; 1497579; 1177789; 1345294
GO:0009723	response to ethylene	biological_process	4	3082	37	152500	0.000855047	0.0141699	5.34928	1571841; 1440856; 1462999; 1571831
GO:0009873	ethylene-activated signaling pathway	biological_process	4	3082	37	152500	0.000855047	0.0141699	5.34928	1571841; 1440856; 1462999; 1571831
GO:0042779	tRNA 3'-trailer cleavage	biological_process	4	3082	37	152500	0.000855047	0.0141699	5.34928	1353542; 798271; 1359914; 100637
GO:0072428	signal transduction involved in intra-S DNA damage checkpoint	biological_process	4	3082	37	152500	0.000855047	0.0141699	5.34928	346006; 1382085; 1347579; 1382011
GO:1990925	mitochondrial iron ion transmembrane transport	biological_process	4	3082	37	152500	0.000855047	0.0141699	5.34928	1377732; 1411308; 1377965; 1384346
GO:0009073	aromatic amino acid family biosynthetic process	biological_process	9	3082	147	152500	0.000870885	0.0143714	3.02944	1489784; 1350207; 556426; 1485018; 1401891; 1387370; 1387270; 1512369; 1481805
GO:0045143	homologous chromosome segregation	biological_process	6	3082	76	152500	0.000886674	0.014558	3.90638	1391582; 1354272; 1347364; 17880; 1365821; 1378388
GO:1903401	L-lysine transmembrane transport	biological_process	2	3082	10	152500	0.000889634	0.014558	9.89617	363475; 363720
GO:0010466	negative regulation of peptidase activity	biological_process	3	3082	22	152500	0.00091019	0.0147708	6.74739	1347485; 1364157; 266598
GO:0070372	regulation of ERK1 and ERK2 cascade	biological_process	3	3082	22	152500	0.00091019	0.0147708	6.74739	1425175; 1425174; 1478357
GO:0070814	hydrogen sulfide biosynthetic process	biological_process	10	3082	175	152500	0.00094463	0.0152663	2.82748	1504103; 1377143; 1385936; 1442016; 183968; 495541; 1375805; 1371512; 1385697; 1385767
GO:0036402	proteasome-activating ATPase activity	molecular_function	10	3082	176	152500	0.000989482	0.0159254	2.81141	1434932; 1384040; 1458808; 1350227; 1349564; 1548429; 1383764; 1471361; 1441994; 1383886
GO:0045842	positive regulation of mitotic metaphase/anaphase transition	biological_process	9	3082	150	152500	0.00101626	0.0162782	2.96885	882301; 1384040; 717092; 1350227; 1349564; 1383764; 1441994; 1388979; 1383886
GO:0007154	cell communication	biological_process	5	3082	57	152500	0.00101973	0.0162782	4.34043	1371272; 1465564; 1380583; 1556002; 1587503
GO:0004869	cysteine-type endopeptidase inhibitor activity	molecular_function	3	3082	23	152500	0.00108424	0.0167595	6.45402	1347485; 1364157; 266598
GO:0034693	U11/U12 snRNP	cellular_component	3	3082	23	152500	0.00108424	0.0167595	6.45402	126687; 1586852; 126619
GO:0070401	NADP+ binding	molecular_function	3	3082	23	152500	0.00108424	0.0167595	6.45402	1481905; 1504983; 1387774
GO:0042546	cell wall biogenesis	biological_process	4	3082	39	152500	0.00109235	0.0167595	5.07496	1461655; 118154; 1408341; 846761
GO:0004485	methylcrotonoyl-CoA carboxylase activity	molecular_function	6	3082	79	152500	0.00111585	0.0167595	3.75804	1344436; 1497899; 1397442; 1421200; 1452191; 1236792
GO:0042908	xenobiotic transport	biological_process	5	3082	58	152500	0.00111812	0.0167595	4.26559	147822; 147820; 1382479; 1502523; 1382608
GO:0019825	oxygen binding	molecular_function	6	3082	80	152500	0.00120176	0.0167595	3.71106	1473224; 1473225; 1591414; 1442016; 1497349; 818962
GO:0000248	C-5 sterol desaturase activity	molecular_function	2	3082	11	152500	0.00120486	0.0167595	8.99652	730373; 730305
GO:0000310	xanthine phosphoribosyltransferase activity	molecular_function	2	3082	11	152500	0.00120486	0.0167595	8.99652	1503285; 1480896
GO:0004008	copper-exporting ATPase activity	molecular_function	2	3082	11	152500	0.00120486	0.0167595	8.99652	1384050; 1428219
GO:0032265	XMP salvage	biological_process	2	3082	11	152500	0.00120486	0.0167595	8.99652	1503285; 1480896
GO:0001975	response to amphetamine	biological_process	1	3082	3	152500	0.00120843	0.0167595	16.4936	1485212
GO:0009933	meristem structural organization	biological_process	1	3082	3	152500	0.00120843	0.0167595	16.4936	552646
GO:0010338	leaf formation	biological_process	1	3082	3	152500	0.00120843	0.0167595	16.4936	552646
GO:0010358	leaf shaping	biological_process	1	3082	3	152500	0.00120843	0.0167595	16.4936	552646
GO:0010918	positive regulation of mitochondrial membrane potential	biological_process	1	3082	3	152500	0.00120843	0.0167595	16.4936	1444310
GO:0019079	viral genome replication	biological_process	1	3082	3	152500	0.00120843	0.0167595	16.4936	1444310
GO:0031435	mitogen-activated protein kinase kinase kinase binding	molecular_function	1	3082	3	152500	0.00120843	0.0167595	16.4936	1508666
GO:0033270	paranode region of axon	cellular_component	1	3082	3	152500	0.00120843	0.0167595	16.4936	1082313
GO:0033566	gamma-tubulin complex localization	biological_process	1	3082	3	152500	0.00120843	0.0167595	16.4936	1493584
GO:0034214	protein hexamerization	biological_process	1	3082	3	152500	0.00120843	0.0167595	16.4936	1444310
GO:0035800	deubiquitinase activator activity	molecular_function	1	3082	3	152500	0.00120843	0.0167595	16.4936	1444310
GO:0048443	stamen development	biological_process	1	3082	3	152500	0.00120843	0.0167595	16.4936	552646
GO:0048453	sepal formation	biological_process	1	3082	3	152500	0.00120843	0.0167595	16.4936	552646
GO:0050346	trans-L-3-hydroxyproline dehydratase activity	molecular_function	1	3082	3	152500	0.00120843	0.0167595	16.4936	508282
GO:0051417	microtubule nucleation by spindle pole body	biological_process	1	3082	3	152500	0.00120843	0.0167595	16.4936	1493584
GO:0051725	protein de-ADP-ribosylation	biological_process	1	3082	3	152500	0.00120843	0.0167595	16.4936	1371900
GO:0061428	negative regulation of transcription from RNA polymerase II promoter in response to hypoxia	biological_process	1	3082	3	152500	0.00120843	0.0167595	16.4936	1082313
GO:0061495	gamma-tubulin small complex, mitotic spindle pole body	cellular_component	1	3082	3	152500	0.00120843	0.0167595	16.4936	1493584
GO:0070842	aggresome assembly	biological_process	1	3082	3	152500	0.00120843	0.0167595	16.4936	1444310
GO:0072389	flavin adenine dinucleotide catabolic process	biological_process	1	3082	3	152500	0.00120843	0.0167595	16.4936	1444310
GO:1900119	positive regulation of execution phase of apoptosis	biological_process	1	3082	3	152500	0.00120843	0.0167595	16.4936	1082313
GO:1900535	palmitic acid biosynthetic process	biological_process	1	3082	3	152500	0.00120843	0.0167595	16.4936	190239
GO:1903007	positive regulation of Lys63-specific deubiquitinase activity	biological_process	1	3082	3	152500	0.00120843	0.0167595	16.4936	1444310
GO:1903862	positive regulation of oxidative phosphorylation	biological_process	1	3082	3	152500	0.00120843	0.0167595	16.4936	1444310
GO:1990730	VCP-NSFL1C complex	cellular_component	1	3082	3	152500	0.00120843	0.0167595	16.4936	1444310
GO:2001171	positive regulation of ATP biosynthetic process	biological_process	1	3082	3	152500	0.00120843	0.0167595	16.4936	1444310
GO:0046688	response to copper ion	biological_process	5	3082	59	152500	0.00122362	0.0169079	4.19329	1390976; 1384050; 821714; 1428219; 1508666
GO:0000274	mitochondrial proton-transporting ATP synthase, stator stalk	cellular_component	4	3082	40	152500	0.00122778	0.0169079	4.94809	1344337; 532146; 1481721; 1504686
GO:0005384	manganese ion transmembrane transporter activity	molecular_function	8	3082	128	152500	0.00123242	0.0169122	3.09255	1389139; 1389121; 1389127; 1388889; 1415299; 859177; 1389025; 1506723
GO:0004583	dolichyl-phosphate-glucose-glycolipid alpha-glucosyltransferase activity	molecular_function	3	3082	24	152500	0.00128036	0.0175087	6.18511	1386455; 437482; 1372441
GO:0004847	urea carboxylase activity	molecular_function	5	3082	60	152500	0.00133656	0.0181503	4.1234	1422020; 1422023; 1498288; 1490547; 87328
GO:0016572	histone phosphorylation	biological_process	5	3082	60	152500	0.00133656	0.0181503	4.1234	1311770; 1521202; 1493617; 1411105; 136893
GO:0033173	calcineurin-NFAT signaling cascade	biological_process	4	3082	41	152500	0.00137521	0.0186105	4.8274	1358770; 1474098; 1420882; 1474100
GO:0003848	2-amino-4-hydroxy-6-hydroxymethyldihydropteridine diphosphokinase activity	molecular_function	8	3082	131	152500	0.00144881	0.0193201	3.02173	1405558; 1592816; 1475682; 144795; 1422471; 1405571; 1417615; 1371482
GO:0004150	dihydroneopterin aldolase activity	molecular_function	8	3082	131	152500	0.00144881	0.0193201	3.02173	1405558; 1592816; 1475682; 144795; 1422471; 1405571; 1417615; 1371482
GO:0004156	dihydropteroate synthase activity	molecular_function	8	3082	131	152500	0.00144881	0.0193201	3.02173	1405558; 1592816; 1475682; 144795; 1422471; 1405571; 1417615; 1371482
GO:0102083	7,8-dihydromonapterin aldolase activity	molecular_function	8	3082	131	152500	0.00144881	0.0193201	3.02173	1405558; 1592816; 1475682; 144795; 1422471; 1405571; 1417615; 1371482
GO:0033754	indoleamine 2,3-dioxygenase activity	molecular_function	5	3082	61	152500	0.00145728	0.0193201	4.05581	1473224; 1473225; 1591414; 1497349; 1376644
GO:0042632	cholesterol homeostasis	biological_process	5	3082	61	152500	0.00145728	0.0193201	4.05581	1349074; 1411980; 1385010; 1342419; 1465269
GO:0000701	purine-specific mismatch base pair DNA N-glycosylase activity	molecular_function	3	3082	25	152500	0.00149997	0.0195546	5.9377	839799; 839795; 1501621
GO:0009691	cytokinin biosynthetic process	biological_process	3	3082	25	152500	0.00149997	0.0195546	5.9377	839799; 839795; 1501621
GO:0017065	single-strand selective uracil DNA N-glycosylase activity	molecular_function	3	3082	25	152500	0.00149997	0.0195546	5.9377	839799; 839795; 1501621
GO:0043733	DNA-3-methylbase glycosylase activity	molecular_function	3	3082	25	152500	0.00149997	0.0195546	5.9377	839799; 839795; 1501621
GO:0070694	deoxyribonucleoside 5'-monophosphate N-glycosidase activity	molecular_function	3	3082	25	152500	0.00149997	0.0195546	5.9377	839799; 839795; 1501621
GO:0003962	cystathionine gamma-synthase activity	molecular_function	8	3082	132	152500	0.00152736	0.0197798	2.99884	378836; 1287250; 1474838; 1494207; 1484245; 1421613; 1421617; 1421614
GO:0004123	cystathionine gamma-lyase activity	molecular_function	8	3082	132	152500	0.00152736	0.0197798	2.99884	378836; 1287250; 1474838; 1494207; 1484245; 1421613; 1421617; 1421614
GO:0004865	protein serine/threonine phosphatase inhibitor activity	molecular_function	4	3082	42	152500	0.00153529	0.0198168	4.71246	1508170; 1016933; 1356276; 1394106
GO:0046856	phosphatidylinositol dephosphorylation	biological_process	12	3082	244	152500	0.00156264	0.0201035	2.43348	1345753; 1136494; 1386432; 1382024; 1386621; 1382351; 1341768; 1444912; 1504395; 570480; 1481566; 1493060
GO:0035753	maintenance of DNA trinucleotide repeats	biological_process	2	3082	12	152500	0.00158235	0.0201408	8.24681	1444577; 1342286
GO:0004736	pyruvate carboxylase activity	molecular_function	5	3082	62	152500	0.00158613	0.0201408	3.99039	1448543; 218589; 1471314; 214988; 214958
GO:0006144	purine nucleobase metabolic process	biological_process	5	3082	62	152500	0.00158613	0.0201408	3.99039	1438127; 1417503; 35890; 1438756; 493061
GO:0009374	biotin binding	molecular_function	5	3082	62	152500	0.00158613	0.0201408	3.99039	1448543; 218589; 1471314; 214988; 214958
GO:0089711	L-glutamate transmembrane transport	biological_process	7	3082	108	152500	0.00162778	0.0206027	3.20709	1486492; 1486494; 363475; 1356919; 1585784; 363720; 1585783
GO:0005740	mitochondrial envelope	cellular_component	9	3082	160	152500	0.00165065	0.0208249	2.7833	1405558; 1592816; 1475682; 144795; 1422471; 1405571; 1504879; 1417615; 1371482
GO:0004017	adenylate kinase activity	molecular_function	8	3082	134	152500	0.00169472	0.0213121	2.95408	1480295; 1382210; 553175; 1444577; 1342286; 1413872; 1382290; 1382152
GO:0003863	3-methyl-2-oxobutanoate dehydrogenase (2-methylpropanoyl-transferring) activity	molecular_function	4	3082	43	152500	0.00170864	0.0213557	4.60287	1446213; 1504923; 1481868; 739442
GO:0042744	hydrogen peroxide catabolic process	biological_process	15	3082	339	152500	0.00170911	0.0213557	2.18942	1418322; 105935; 1215140; 1355535; 1590534; 1422226; 982292; 1496606; 1037714; 1490602; 1418323; 1352878; 1471561; 1471560; 1449052
GO:0030676	Rac guanyl-nucleotide exchange factor activity	molecular_function	3	3082	26	152500	0.00174449	0.0216594	5.70933	1383413; 1383532; 1357856
GO:0042030	ATPase inhibitor activity	molecular_function	3	3082	26	152500	0.00174449	0.0216594	5.70933	1532279; 1504016; 374277
GO:0030015	CCR4-NOT core complex	cellular_component	10	3082	190	152500	0.00182505	0.0225879	2.60426	1360791; 1359724; 1589677; 1575569; 273936; 1495880; 1358497; 1428354; 1416697; 1416698
GO:0004070	aspartate carbamoyltransferase activity	molecular_function	4	3082	44	152500	0.00189592	0.0232443	4.49826	1420785; 1396990; 1474011; 1474003
GO:0004087	carbamoyl-phosphate synthase (ammonia) activity	molecular_function	4	3082	44	152500	0.00189592	0.0232443	4.49826	1420785; 1396990; 1474011; 1474003
GO:0042766	nucleosome mobilization	biological_process	4	3082	44	152500	0.00189592	0.0232443	4.49826	1341937; 1502924; 71391; 488606
GO:0006744	ubiquinone biosynthetic process	biological_process	14	3082	311	152500	0.00190381	0.0232444	2.22743	1585506; 1509054; 392251; 1461384; 1461386; 824554; 825127; 1258243; 1511176; 1399581; 1239502; 1399653; 1584473; 1473265
GO:0017148	negative regulation of translation	biological_process	13	3082	280	152500	0.00190782	0.0232444	2.29733	1360791; 1359724; 942675; 1589677; 1575569; 273936; 884737; 1495880; 1358497; 1428354; 835071; 1416697; 1416698
GO:0004631	phosphomevalonate kinase activity	molecular_function	3	3082	27	152500	0.00201533	0.0235847	5.49787	1407766; 708354; 1461086
GO:0046512	sphingosine biosynthetic process	biological_process	3	3082	27	152500	0.00201533	0.0235847	5.49787	1473394; 32536; 1509088
GO:0000736	double-strand break repair via single-strand annealing, removal of nonhomologous ends	biological_process	2	3082	13	152500	0.0020262	0.0235847	7.61244	1456658; 360044
GO:0015366	malate:proton symporter activity	molecular_function	2	3082	13	152500	0.0020262	0.0235847	7.61244	1442837; 1493919
GO:0046436	D-alanine metabolic process	biological_process	2	3082	13	152500	0.0020262	0.0235847	7.61244	1353292; 1395890
GO:0071422	succinate transmembrane transport	biological_process	2	3082	13	152500	0.0020262	0.0235847	7.61244	1442837; 1493919
GO:0071423	malate transmembrane transport	biological_process	2	3082	13	152500	0.0020262	0.0235847	7.61244	1442837; 1493919
GO:0097405	malate import into cell	biological_process	2	3082	13	152500	0.0020262	0.0235847	7.61244	1442837; 1493919
GO:0097434	succinate:proton symporter activity	molecular_function	2	3082	13	152500	0.0020262	0.0235847	7.61244	1442837; 1493919
GO:0098714	malate import across plasma membrane	biological_process	2	3082	13	152500	0.0020262	0.0235847	7.61244	1442837; 1493919
GO:0098715	malonic acid import across plasma membrane	biological_process	2	3082	13	152500	0.0020262	0.0235847	7.61244	1442837; 1493919
GO:0098720	succinate import across plasma membrane	biological_process	2	3082	13	152500	0.0020262	0.0235847	7.61244	1442837; 1493919
GO:1901549	malonic acid uptake transmembrane transporter activity	molecular_function	2	3082	13	152500	0.0020262	0.0235847	7.61244	1442837; 1493919
GO:1902114	D-valine metabolic process	biological_process	2	3082	13	152500	0.0020262	0.0235847	7.61244	1353292; 1395890
GO:1990599	3' overhang single-stranded DNA endodeoxyribonuclease activity	molecular_function	2	3082	13	152500	0.0020262	0.0235847	7.61244	1456658; 360044
GO:0019441	tryptophan catabolic process to kynurenine	biological_process	7	3082	112	152500	0.00204922	0.0237819	3.09255	770052; 1473224; 1473225; 1591414; 1440056; 1497349; 1376644
GO:0019344	cysteine biosynthetic process	biological_process	10	3082	193	152500	0.00206336	0.0238637	2.56377	1504103; 1377143; 1385936; 1442016; 183968; 495541; 1375805; 1371512; 1385697; 1385767
GO:0031098	stress-activated protein kinase signaling cascade	biological_process	8	3082	138	152500	0.0020734	0.0238637	2.86846	389601; 444550; 1058833; 1373763; 1345942; 1449990; 388688; 1481406
GO:0019346	transsulfuration	biological_process	12	3082	252	152500	0.00207458	0.0238637	2.35623	147380; 378836; 1287250; 1474838; 761179; 1494207; 1442016; 760935; 1484245; 1421613; 1421617; 1421614
GO:0008776	acetate kinase activity	molecular_function	4	3082	45	152500	0.00209776	0.0240597	4.3983	1533563; 1424576; 1402788; 1369077
GO:0019722	calcium-mediated signaling	biological_process	8	3082	140	152500	0.00228648	0.0252589	2.82748	1358770; 1474098; 1420882; 1508170; 1016933; 1356276; 1394106; 1474100
GO:0000354	cis assembly of pre-catalytic spliceosome	biological_process	3	3082	28	152500	0.00231386	0.0252589	5.30152	1358107; 1404574; 1436816
GO:0070635	nicotinamide riboside hydrolase activity	molecular_function	3	3082	28	152500	0.00231386	0.0252589	5.30152	839799; 839795; 1501621
GO:0070636	nicotinic acid riboside hydrolase activity	molecular_function	3	3082	28	152500	0.00231386	0.0252589	5.30152	839799; 839795; 1501621
GO:0034504	protein localization to nucleus	biological_process	4	3082	46	152500	0.00231483	0.0252589	4.30268	1184800; 1592270; 1230829; 1184820
GO:0006282	regulation of DNA repair	biological_process	5	3082	67	152500	0.00236463	0.0252589	3.6926	1391582; 1354272; 17880; 1365821; 1378388
GO:0007056	spindle assembly involved in female meiosis	biological_process	1	3082	4	152500	0.00238437	0.0252589	12.3702	326603
GO:0008645	hexose transport	biological_process	1	3082	4	152500	0.00238437	0.0252589	12.3702	1237588
GO:0009505	plant-type cell wall	cellular_component	1	3082	4	152500	0.00238437	0.0252589	12.3702	1030273
GO:0010035	response to inorganic substance	biological_process	1	3082	4	152500	0.00238437	0.0252589	12.3702	1051326
GO:0010082	regulation of root meristem growth	biological_process	1	3082	4	152500	0.00238437	0.0252589	12.3702	552646
GO:0019840	isoprenoid binding	molecular_function	1	3082	4	152500	0.00238437	0.0252589	12.3702	1051326
GO:0031060	regulation of histone methylation	biological_process	1	3082	4	152500	0.00238437	0.0252589	12.3702	552646
GO:0035063	nuclear speck organization	biological_process	1	3082	4	152500	0.00238437	0.0252589	12.3702	488606
GO:0035092	sperm chromatin condensation	biological_process	1	3082	4	152500	0.00238437	0.0252589	12.3702	488606
GO:0043945	positive regulation of asexual sporulation resulting in formation of a cellular spore	biological_process	1	3082	4	152500	0.00238437	0.0252589	12.3702	1451862
GO:0044242	cellular lipid catabolic process	biological_process	1	3082	4	152500	0.00238437	0.0252589	12.3702	1502719
GO:0047888	fatty acid peroxidase activity	molecular_function	1	3082	4	152500	0.00238437	0.0252589	12.3702	1451862
GO:0048609	multicellular organismal reproductive process	biological_process	1	3082	4	152500	0.00238437	0.0252589	12.3702	1123739
GO:0051258	protein polymerization	biological_process	1	3082	4	152500	0.00238437	0.0252589	12.3702	28243
GO:0051311	meiotic metaphase plate congression	biological_process	1	3082	4	152500	0.00238437	0.0252589	12.3702	326603
GO:0051770	positive regulation of nitric-oxide synthase biosynthetic process	biological_process	1	3082	4	152500	0.00238437	0.0252589	12.3702	1051326
GO:0070121	Kupffer's vesicle development	biological_process	1	3082	4	152500	0.00238437	0.0252589	12.3702	108843
GO:0071361	cellular response to ethanol	biological_process	1	3082	4	152500	0.00238437	0.0252589	12.3702	574094
GO:0097411	hypoxia-inducible factor-1alpha signaling pathway	biological_process	1	3082	4	152500	0.00238437	0.0252589	12.3702	574094
GO:0097730	non-motile cilium	cellular_component	1	3082	4	152500	0.00238437	0.0252589	12.3702	1506291
GO:1900369	negative regulation of RNA interference	biological_process	1	3082	4	152500	0.00238437	0.0252589	12.3702	1123739
GO:1904044	response to aldosterone	biological_process	1	3082	4	152500	0.00238437	0.0252589	12.3702	574094
GO:0008284	positive regulation of cell proliferation	biological_process	13	3082	287	152500	0.00238962	0.0252589	2.24129	1384915; 1344626; 1475717; 1384766; 1051326; 1481077; 273743; 607231; 1120989; 1353943; 32536; 1422506; 1347290
GO:0009636	response to toxic substance	biological_process	14	3082	319	152500	0.00242505	0.0255643	2.17157	727143; 1411980; 1347306; 1385010; 1389371; 818962; 1344342; 1455361; 1511782; 1400740; 1400743; 1400791; 1347476; 1465269
GO:0000803	sex chromosome	cellular_component	2	3082	14	152500	0.00254015	0.0264508	7.06869	312070; 312096
GO:0016812	hydrolase activity, acting on carbon-nitrogen (but not peptide) bonds, in cyclic amides	molecular_function	2	3082	14	152500	0.00254015	0.0264508	7.06869	1427823; 1502683
GO:0006082	organic acid metabolic process	biological_process	4	3082	47	152500	0.00254778	0.0264508	4.21114	1533563; 1424576; 1402788; 1369077
GO:0019673	GDP-mannose metabolic process	biological_process	4	3082	47	152500	0.00254778	0.0264508	4.21114	1481904; 1481905; 1504983; 1387774
GO:0045765	regulation of angiogenesis	biological_process	4	3082	47	152500	0.00254778	0.0264508	4.21114	1371272; 1376083; 1465564; 1587503
GO:0015078	hydrogen ion transmembrane transporter activity	molecular_function	5	3082	68	152500	0.00254972	0.0264508	3.6383	1344327; 532146; 1348086; 1481721; 1504686
GO:0033499	galactose catabolic process via UDP-galactose	biological_process	3	3082	29	152500	0.00264148	0.0272581	5.11871	356795; 1452153; 356711
GO:0046847	filopodium assembly	biological_process	3	3082	29	152500	0.00264148	0.0272581	5.11871	1383413; 1383532; 1357856
GO:0031595	nuclear proteasome complex	cellular_component	10	3082	200	152500	0.0027185	0.0279791	2.47404	1434932; 1384040; 1458808; 1350227; 1349564; 1548429; 1383764; 1471361; 1441994; 1383886
GO:0003691	double-stranded telomeric DNA binding	molecular_function	5	3082	69	152500	0.00274546	0.0281086	3.58557	553175; 1444577; 938139; 1342286; 1413872
GO:0006177	GMP biosynthetic process	biological_process	5	3082	69	152500	0.00274546	0.0281086	3.58557	1478154; 1424971; 518681; 1424966; 1457717
GO:0045454	cell redox homeostasis	biological_process	21	3082	560	152500	0.00278204	0.0284088	1.85553	1369617; 1436192; 1586533; 1403223; 1356677; 1364873; 878524; 552130; 1403199; 1480569; 1463592; 1198641; 1259580; 1207821; 1365769; 1504783; 1485228; 553337; 1403175; 1511155; 1513072
GO:0009411	response to UV	biological_process	4	3082	48	152500	0.00279725	0.0284897	4.1234	1461579; 1531554; 1492524; 1485090
GO:0008408	3'-5' exonuclease activity	molecular_function	14	3082	324	152500	0.00280707	0.0285154	2.13806	1593469; 1395458; 1358878; 1392115; 1484891; 1527608; 1491013; 1491012; 1527611; 1593470; 287107; 1395461; 1374028; 290040
GO:0007346	regulation of mitotic cell cycle	biological_process	7	3082	118	152500	0.00283715	0.0287464	2.93531	1311770; 1588341; 1467335; 1467336; 1414061; 1414063; 1488198
GO:0030999	linear element assembly	biological_process	5	3082	70	152500	0.00295224	0.0298352	3.53435	1391582; 1354272; 17880; 1365821; 1378388
GO:0000010	trans-hexaprenyltranstransferase activity	molecular_function	3	3082	30	152500	0.00299951	0.0302348	4.94809	1511176; 1399581; 1399653
GO:0031520	plasma membrane of cell tip	cellular_component	9	3082	174	152500	0.00304155	0.0305687	2.55935	1481581; 1429196; 437393; 1504413; 1054931; 1470234; 437423; 712836; 437364
GO:0016712	oxidoreductase activity, acting on paired donors, with incorporation or reduction of molecular oxygen, reduced flavin or flavoprotein as one donor, and incorporation of one atom of oxygen	molecular_function	13	3082	295	152500	0.00305871	0.0305687	2.18051	1349842; 1418311; 1396678; 1471549; 1351729; 1473845; 1473843; 1434093; 1421850; 283124; 1180180; 1490494; 504970
GO:0043682	copper-transporting ATPase activity	molecular_function	4	3082	49	152500	0.00306391	0.0305687	4.03925	1390976; 1384050; 821714; 1428219
GO:0071889	14-3-3 protein binding	molecular_function	4	3082	49	152500	0.00306391	0.0305687	4.03925	1358770; 1474098; 1420882; 1474100
GO:0061475	cytosolic valyl-tRNA aminoacylation	biological_process	2	3082	15	152500	0.00312765	0.0311253	6.59745	1102020; 1102066
GO:0015432	bile acid-exporting ATPase activity	molecular_function	7	3082	120	152500	0.00314649	0.0312333	2.88638	1046375; 1046159; 1409214; 1590112; 144554; 1462525; 1521512
GO:0006264	mitochondrial DNA replication	biological_process	5	3082	71	152500	0.00317043	0.0313913	3.48457	1395458; 736659; 1395461; 1374028; 1430036
GO:0042351	'de novo' GDP-L-fucose biosynthetic process	biological_process	4	3082	50	152500	0.00334841	0.0330698	3.95847	1481904; 1481905; 1504983; 1387774
GO:0032065	cortical protein anchoring	biological_process	3	3082	31	152500	0.0033893	0.0333054	4.78847	1480170; 1427307; 1502050
GO:0051647	nucleus localization	biological_process	3	3082	31	152500	0.0033893	0.0333054	4.78847	1480170; 1427307; 1502050
GO:0046527	glucosyltransferase activity	molecular_function	11	3082	238	152500	0.00362894	0.0355709	2.28693	1590504; 1456514; 1467597; 1483212; 333168; 1423367; 1455380; 1476564; 1476563; 593926; 437482
GO:0000436	carbon catabolite activation of transcription from RNA polymerase II promoter	biological_process	4	3082	51	152500	0.00365141	0.0356854	3.88085	1418519; 1418517; 1471754; 1471753
GO:0031120	snRNA pseudouridine synthesis	biological_process	7	3082	123	152500	0.00365887	0.0356854	2.81598	1506949; 878107; 1102963; 878130; 1496084; 1417225; 1496085
GO:0004132	dCMP deaminase activity	molecular_function	2	3082	16	152500	0.00379185	0.0364218	6.18511	34429; 34382
GO:0015141	succinate transmembrane transporter activity	molecular_function	2	3082	16	152500	0.00379185	0.0364218	6.18511	1442837; 1493919
GO:0006865	amino acid transport	biological_process	9	3082	180	152500	0.00386883	0.0364218	2.47404	1463856; 1486492; 1486494; 1587391; 67440; 67589; 1356919; 1585784; 1585783
GO:0010961	cellular magnesium ion homeostasis	biological_process	1	3082	5	152500	0.00392063	0.0364218	9.89617	1015766
GO:0015146	pentose transmembrane transporter activity	molecular_function	1	3082	5	152500	0.00392063	0.0364218	9.89617	1237588
GO:0021691	cerebellar Purkinje cell layer maturation	biological_process	1	3082	5	152500	0.00392063	0.0364218	9.89617	1179762
GO:0022892	substrate-specific transporter activity	molecular_function	1	3082	5	152500	0.00392063	0.0364218	9.89617	1015766
GO:0034648	histone demethylase activity (H3-dimethyl-K4 specific)	molecular_function	1	3082	5	152500	0.00392063	0.0364218	9.89617	304306
GO:0036503	ERAD pathway	biological_process	1	3082	5	152500	0.00392063	0.0364218	9.89617	1444310
GO:0042316	penicillin metabolic process	biological_process	1	3082	5	152500	0.00392063	0.0364218	9.89617	1451862
GO:0042535	positive regulation of tumor necrosis factor biosynthetic process	biological_process	1	3082	5	152500	0.00392063	0.0364218	9.89617	574094
GO:0043936	asexual sporulation resulting in formation of a cellular spore	biological_process	1	3082	5	152500	0.00392063	0.0364218	9.89617	1451862
GO:0046443	FAD metabolic process	biological_process	1	3082	5	152500	0.00392063	0.0364218	9.89617	641342
GO:0050218	propionate-CoA ligase activity	molecular_function	1	3082	5	152500	0.00392063	0.0364218	9.89617	64766
GO:0050830	defense response to Gram-positive bacterium	biological_process	1	3082	5	152500	0.00392063	0.0364218	9.89617	392251
GO:0061768	magnesium:sodium antiporter activity	molecular_function	1	3082	5	152500	0.00392063	0.0364218	9.89617	1015766
GO:0071310	cellular response to organic substance	biological_process	1	3082	5	152500	0.00392063	0.0364218	9.89617	1346118
GO:0072509	divalent inorganic cation transmembrane transporter activity	molecular_function	1	3082	5	152500	0.00392063	0.0364218	9.89617	1015766
GO:0080119	ER body organization	biological_process	1	3082	5	152500	0.00392063	0.0364218	9.89617	850388
GO:1900102	negative regulation of endoplasmic reticulum unfolded protein response	biological_process	1	3082	5	152500	0.00392063	0.0364218	9.89617	117188
GO:0004438	phosphatidylinositol-3-phosphatase activity	molecular_function	4	3082	52	152500	0.00397356	0.0366052	3.80622	1136494; 1382024; 1382351; 1493060
GO:0009744	response to sucrose	biological_process	4	3082	52	152500	0.00397356	0.0366052	3.80622	1571841; 1440856; 1462999; 1571831
GO:0010182	sugar mediated signaling pathway	biological_process	4	3082	52	152500	0.00397356	0.0366052	3.80622	1571841; 1440856; 1462999; 1571831
GO:0019343	cysteine biosynthetic process via cystathionine	biological_process	12	3082	272	152500	0.00397781	0.0366052	2.18298	147380; 378836; 1287250; 1474838; 761179; 1494207; 1442016; 760935; 1484245; 1421613; 1421617; 1421614
GO:0009686	gibberellin biosynthetic process	biological_process	8	3082	153	152500	0.00412985	0.0379152	2.58723	1571841; 1440856; 1462999; 1425905; 1425908; 1571831; 1405603; 1348310
GO:0051445	regulation of meiotic cell cycle	biological_process	5	3082	75	152500	0.00416496	0.0381479	3.29872	1311770; 389601; 1373763; 388688; 1481406
GO:0045545	syndecan binding	molecular_function	3	3082	33	152500	0.0042693	0.0389213	4.49826	1371272; 1465564; 1587503
GO:0046337	phosphatidylethanolamine metabolic process	biological_process	3	3082	33	152500	0.0042693	0.0389213	4.49826	1487960; 1487961; 1466567
GO:0002376	immune system process	biological_process	4	3082	53	152500	0.00431551	0.03916	3.7344	1473224; 1473225; 1591414; 1497349
GO:0015198	oligopeptide transporter activity	molecular_function	4	3082	53	152500	0.00431551	0.03916	3.7344	1468419; 747464; 1388876; 1388931
GO:0003849	3-deoxy-7-phosphoheptulonate synthase activity	molecular_function	5	3082	76	152500	0.00444595	0.0401573	3.25532	1350207; 556426; 1387370; 1387270; 1481805
GO:0042060	wound healing	biological_process	5	3082	76	152500	0.00444595	0.0401573	3.25532	1371272; 1465564; 1587503; 1051326; 1540661
GO:0004088	carbamoyl-phosphate synthase (glutamine-hydrolyzing) activity	molecular_function	6	3082	101	152500	0.00452209	0.0404995	2.93946	1420785; 1485975; 1396990; 1474011; 1474003; 1460468
GO:0018108	peptidyl-tyrosine phosphorylation	biological_process	6	3082	101	152500	0.00452209	0.0404995	2.93946	1391582; 1373069; 1354272; 17880; 1365821; 1378388
GO:0006480	N-terminal protein amino acid methylation	biological_process	2	3082	17	152500	0.00453561	0.0404995	5.82128	1354427; 1354132
GO:0035061	interchromatin granule	cellular_component	2	3082	17	152500	0.00453561	0.0404995	5.82128	312070; 312096
GO:0071891	N-terminal peptidyl-proline dimethylation involved in translation	biological_process	2	3082	17	152500	0.00453561	0.0404995	5.82128	1354427; 1354132
GO:0008597	calcium-dependent protein serine/threonine phosphatase regulator activity	molecular_function	4	3082	54	152500	0.00467791	0.0415581	3.66525	1508170; 1016933; 1356276; 1394106
GO:0015095	magnesium ion transmembrane transporter activity	molecular_function	9	3082	185	152500	0.00468604	0.0415581	2.40718	1367711; 786878; 1386042; 1465214; 1448561; 1500019; 927199; 1434719; 1015766
GO:0070987	error-free translesion synthesis	biological_process	9	3082	185	152500	0.00468604	0.0415581	2.40718	1593469; 1484891; 1527608; 1491013; 1491012; 1527611; 1593470; 287107; 290040
GO:0017168	5-oxoprolinase (ATP-hydrolyzing) activity	molecular_function	5	3082	77	152500	0.00474067	0.0416651	3.21304	1489798; 1394710; 1394662; 1122079; 1071729
GO:0008446	GDP-mannose 4,6-dehydratase activity	molecular_function	3	3082	34	152500	0.00476203	0.0416651	4.36596	1481905; 1504983; 1387774
GO:0045664	regulation of neuron differentiation	biological_process	3	3082	34	152500	0.00476203	0.0416651	4.36596	1371272; 1465564; 1587503
GO:0045815	positive regulation of gene expression, epigenetic	biological_process	3	3082	34	152500	0.00476203	0.0416651	4.36596	126687; 1586852; 126619
GO:0070615	nucleosome-dependent ATPase activity	molecular_function	3	3082	34	152500	0.00476203	0.0416651	4.36596	1407237; 1460559; 488606
GO:0071467	cellular response to pH	biological_process	3	3082	34	152500	0.00476203	0.0416651	4.36596	1394063; 1394125; 1393964
GO:0005887	integral component of plasma membrane	cellular_component	81	3082	3012	152500	0.00482329	0.0421069	1.33066	1481581; 1501942; 1402747; 1097332; 1385007; 105775; 363917; 687691; 1429196; 437393; 1040535; 1237588; 1499398; 1465214; 1389139; 1456746; 1456745; 1392493; 934544; 1390976; 866294; 1364466; 282099; 6211; 1384050; 1482271; 1468419; 68949; 1544156; 1504413; 866354; 1506055; 1389121; 1389127; 1486492; 1486494; 1505911; 866447; 1388889; 821714; 1504699; 1357532; 1368792; 1054931; 1544160; 747464; 1…
GO:0046777	protein autophosphorylation	biological_process	17	3082	446	152500	0.00487121	0.0424306	1.88604	1373069; 1346118; 1571841; 1376083; 389601; 1440856; 1462999; 1431500; 111094; 1571831; 1373763; 1483066; 388688; 1507331; 1584473; 1592858; 1481406
GO:0019853	L-ascorbic acid biosynthetic process	biological_process	5	3082	78	152500	0.00504949	0.0438857	3.17185	1592628; 1592627; 1434359; 1422106; 99370
GO:2000219	positive regulation of invasive growth in response to glucose limitation	biological_process	4	3082	55	152500	0.00506141	0.0438917	3.59861	1418519; 1418517; 1471754; 1471753
GO:0004014	adenosylmethionine decarboxylase activity	molecular_function	3	3082	35	152500	0.00529153	0.0449945	4.24122	1378227; 1407492; 1379752
GO:0006557	S-adenosylmethioninamine biosynthetic process	biological_process	3	3082	35	152500	0.00529153	0.0449945	4.24122	1378227; 1407492; 1379752
GO:0006597	spermine biosynthetic process	biological_process	3	3082	35	152500	0.00529153	0.0449945	4.24122	1378227; 1407492; 1379752
GO:0009094	L-phenylalanine biosynthetic process	biological_process	3	3082	35	152500	0.00529153	0.0449945	4.24122	1485018; 1401891; 1512369
GO:0015837	amine transport	biological_process	3	3082	35	152500	0.00529153	0.0449945	4.24122	1510849; 1519408; 1357015
GO:2001246	negative regulation of phosphatidylcholine biosynthetic process	biological_process	3	3082	35	152500	0.00529153	0.0449945	4.24122	1487960; 1487961; 1466567
GO:0008720	D-lactate dehydrogenase activity	molecular_function	6	3082	104	152500	0.00530362	0.0449945	2.85466	1398876; 843785; 113806; 1398867; 1398873; 1364512
GO:0008891	glycolate oxidase activity	molecular_function	6	3082	104	152500	0.00530362	0.0449945	2.85466	1398876; 843785; 113806; 1398867; 1398873; 1364512
GO:0019154	glycolate dehydrogenase activity	molecular_function	6	3082	104	152500	0.00530362	0.0449945	2.85466	1398876; 843785; 113806; 1398867; 1398873; 1364512
GO:0051596	methylglyoxal catabolic process	biological_process	6	3082	104	152500	0.00530362	0.0449945	2.85466	1398876; 843785; 113806; 1398867; 1398873; 1364512
GO:0045899	positive regulation of RNA polymerase II transcriptional preinitiation complex assembly	biological_process	11	3082	250	152500	0.00534144	0.0449977	2.17716	1434932; 1384040; 1458808; 1350227; 1349564; 1548429; 1383764; 1471361; 1238745; 1441994; 1383886
GO:0000417	HIR complex	cellular_component	2	3082	18	152500	0.00536152	0.0449977	5.49787	1367314; 1369429
GO:0006336	DNA replication-independent nucleosome assembly	biological_process	2	3082	18	152500	0.00536152	0.0449977	5.49787	1367314; 1369429
GO:0031935	regulation of chromatin silencing	biological_process	2	3082	18	152500	0.00536152	0.0449977	5.49787	1367314; 1369429
GO:0042752	regulation of circadian rhythm	biological_process	2	3082	18	152500	0.00536152	0.0449977	5.49787	589327; 488606
GO:0090399	replicative senescence	biological_process	4	3082	56	152500	0.00546663	0.0457816	3.53435	1521202; 1493617; 1411105; 136893
GO:0042992	negative regulation of transcription factor import into nucleus	biological_process	6	3082	105	152500	0.00558536	0.0466759	2.82748	1371272; 1431500; 1465564; 1587503; 1483066; 1507331
GO:0006656	phosphatidylcholine biosynthetic process	biological_process	13	3082	317	152500	0.00572009	0.0468598	2.02918	1478955; 1478954; 1500392; 1504280; 1378625; 1514963; 433268; 1346719; 1479153; 1370643; 1378700; 1425996; 1378423
GO:0005070	SH3/SH2 adaptor activity	molecular_function	1	3082	6	152500	0.00580216	0.0468598	8.24681	299032
GO:0015802	basic amino acid transport	biological_process	1	3082	6	152500	0.00580216	0.0468598	8.24681	68949
GO:0044829	positive regulation by host of viral genome replication	biological_process	1	3082	6	152500	0.00580216	0.0468598	8.24681	491544
GO:0046993	oxidoreductase activity, acting on X-H and Y-H to form an X-Y bond, with oxygen as acceptor	molecular_function	1	3082	6	152500	0.00580216	0.0468598	8.24681	1478452
GO:0048009	insulin-like growth factor receptor signaling pathway	biological_process	1	3082	6	152500	0.00580216	0.0468598	8.24681	392251
GO:0052629	phosphatidylinositol-3,5-bisphosphate 3-phosphatase activity	molecular_function	1	3082	6	152500	0.00580216	0.0468598	8.24681	1136494
GO:0060170	ciliary membrane	cellular_component	1	3082	6	152500	0.00580216	0.0468598	8.24681	780330
GO:0060348	bone development	biological_process	1	3082	6	152500	0.00580216	0.0468598	8.24681	491544
GO:0071286	cellular response to magnesium ion	biological_process	1	3082	6	152500	0.00580216	0.0468598	8.24681	1015766
GO:0004106	chorismate mutase activity	molecular_function	3	3082	36	152500	0.00585898	0.0468598	4.1234	1485018; 1401891; 1512369
GO:0004314	[acyl-carrier-protein] S-malonyltransferase activity	molecular_function	3	3082	36	152500	0.00585898	0.0468598	4.1234	281781; 190239; 281811
GO:0015824	proline transport	biological_process	3	3082	36	152500	0.00585898	0.0468598	4.1234	1463856; 67440; 67589
GO:0032463	negative regulation of protein homooligomerization	biological_process	3	3082	36	152500	0.00585898	0.0468598	4.1234	1402205; 1477446; 1477448
GO:0034973	Sid2-Mob1 complex	cellular_component	3	3082	36	152500	0.00585898	0.0468598	4.1234	1402205; 1477446; 1477448
GO:0046417	chorismate metabolic process	biological_process	3	3082	36	152500	0.00585898	0.0468598	4.1234	1485018; 1401891; 1512369
GO:0061167	maintenance of endoplasmic reticulum location involved in endoplasmic reticulum polarization at cell division site	biological_process	3	3082	36	152500	0.00585898	0.0468598	4.1234	1402205; 1477446; 1477448
GO:1902817	negative regulation of protein localization to microtubule	biological_process	3	3082	36	152500	0.00585898	0.0468598	4.1234	1402205; 1477446; 1477448
GO:1902854	positive regulation of nuclear migration during mitotic telophase	biological_process	3	3082	36	152500	0.00585898	0.0468598	4.1234	1402205; 1477446; 1477448
GO:1903473	positive regulation of mitotic actomyosin contractile ring contraction	biological_process	3	3082	36	152500	0.00585898	0.0468598	4.1234	1402205; 1477446; 1477448
GO:2001295	malonyl-CoA biosynthetic process	biological_process	3	3082	36	152500	0.00585898	0.0468598	4.1234	131056; 130935; 130801
GO:0030289	protein phosphatase 4 complex	cellular_component	4	3082	57	152500	0.00589422	0.0468917	3.47234	959113; 957938; 956463; 960349
GO:0045333	cellular respiration	biological_process	4	3082	57	152500	0.00589422	0.0468917	3.47234	1496309; 824554; 825127; 1507280
GO:0016607	nuclear speck	cellular_component	27	3082	821	152500	0.00589893	0.0468917	1.62726	1377891; 1587932; 1487903; 431613; 126687; 433971; 1443590; 1586852; 1487921; 1592703; 1230829; 1413165; 1413164; 1413166; 126619; 1443951; 1062564; 1355013; 1134049; 1532180; 1490609; 1495893; 1466446; 1466447; 1466445; 1452243; 1508782
GO:0000375	RNA splicing, via transesterification reactions	biological_process	9	3082	192	152500	0.00605119	0.0479073	2.31942	1480099; 126687; 1501902; 1586852; 126619; 1103453; 1355013; 1532180; 1490609
GO:0045332	phospholipid translocation	biological_process	9	3082	192	152500	0.00605119	0.0479073	2.31942	1386500; 1481594; 1087490; 440173; 1386476; 817133; 1349713; 1348893; 1386393
GO:0001078	transcriptional repressor activity, RNA polymerase II core promoter proximal region sequence-specific binding	molecular_function	11	3082	255	152500	0.00622149	0.0480028	2.13447	1551467; 872127; 1453495; 678984; 94337; 1417085; 1482335; 94421; 1592583; 678961; 830339
GO:0001164	RNA polymerase I CORE element sequence-specific DNA binding	molecular_function	2	3082	19	152500	0.0062719	0.0480028	5.20851	1366559; 1363715
GO:0001662	behavioral fear response	biological_process	2	3082	19	152500	0.0062719	0.0480028	5.20851	1437893; 15762
GO:0003338	metanephros morphogenesis	biological_process	2	3082	19	152500	0.0062719	0.0480028	5.20851	1380583; 1556002
GO:0010844	recombination hotspot binding	molecular_function	2	3082	19	152500	0.0062719	0.0480028	5.20851	1184800; 1184820
GO:0010846	activation of reciprocal meiotic recombination	biological_process	2	3082	19	152500	0.0062719	0.0480028	5.20851	1184800; 1184820
GO:0016401	palmitoyl-CoA oxidase activity	molecular_function	2	3082	19	152500	0.0062719	0.0480028	5.20851	46885; 1500799
GO:0030274	LIM domain binding	molecular_function	2	3082	19	152500	0.0062719	0.0480028	5.20851	1464183; 1464184
GO:0032174	cellular bud neck septin collar	cellular_component	2	3082	19	152500	0.0062719	0.0480028	5.20851	1394207; 1394246
GO:0061417	negative regulation of transcription from RNA polymerase II promoter in response to oxidative stress	biological_process	2	3082	19	152500	0.0062719	0.0480028	5.20851	1184800; 1184820
GO:0061618	sublamina densa	cellular_component	2	3082	19	152500	0.0062719	0.0480028	5.20851	1380583; 1556002
GO:0070860	RNA polymerase I core factor complex	cellular_component	2	3082	19	152500	0.0062719	0.0480028	5.20851	1366559; 1363715
GO:1903694	positive regulation of mitotic G1 cell cycle arrest in response to nitrogen starvation	biological_process	2	3082	19	152500	0.0062719	0.0480028	5.20851	1184800; 1184820
GO:1904765	positive regulation of transcription from RNA polymerase II promoter in response to maltose	biological_process	2	3082	19	152500	0.0062719	0.0480028	5.20851	1184800; 1184820
GO:1990043	5' deoxyribonuclease (pyrimidine dimer) activity	molecular_function	2	3082	19	152500	0.0062719	0.0480028	5.20851	1592913; 1369260
GO:1990243	atf1-pcr1 complex	cellular_component	2	3082	19	152500	0.0062719	0.0480028	5.20851	1184800; 1184820
GO:1990731	UV-damage excision repair, DNA incision	biological_process	2	3082	19	152500	0.0062719	0.0480028	5.20851	1592913; 1369260
GO:0008540	proteasome regulatory particle, base subcomplex	cellular_component	11	3082	256	152500	0.00641051	0.0489678	2.12613	1434932; 1371326; 1384040; 1458808; 1350227; 1349564; 1548429; 1383764; 1471361; 1441994; 1383886
GO:0003989	acetyl-CoA carboxylase activity	molecular_function	3	3082	37	152500	0.00646551	0.0491002	4.01196	131056; 130935; 130801
GO:0005451	monovalent cation:proton antiporter activity	molecular_function	3	3082	37	152500	0.00646551	0.0491002	4.01196	352384; 1412361; 1587541
GO:0009927	histidine phosphotransfer kinase activity	molecular_function	3	3082	37	152500	0.00646551	0.0491002	4.01196	1346118; 1452303; 1510023
GO:0007095	mitotic G2 DNA damage checkpoint	biological_process	5	3082	83	152500	0.00681871	0.0514846	2.98077	1382094; 1427490; 1354795; 1502269; 667149
GO:0033897	ribonuclease T2 activity	molecular_function	5	3082	83	152500	0.00681871	0.0514846	2.98077	32051; 1378410; 1491802; 1584699; 1438088
GO:0001102	RNA polymerase II activating transcription factor binding	molecular_function	4	3082	59	152500	0.00681898	0.0514846	3.35463	1418519; 1418517; 1471754; 1471753
GO:0006032	chitin catabolic process	biological_process	15	3082	392	152500	0.00688706	0.0516066	1.8934	1395672; 1467622; 1442006; 1508939; 1395650; 1362644; 1432822; 435166; 878695; 1419733; 1483726; 1368035; 1395586; 1370870; 1113083
GO:0000470	maturation of LSU-rRNA	biological_process	10	3082	227	152500	0.00696414	0.0516066	2.17977	1348488; 1484485; 1501448; 1372511; 960426; 1510968; 1399308; 1399315; 1399314; 1585431
GO:0000493	box H/ACA snoRNP assembly	biological_process	3	3082	38	152500	0.00711224	0.0516066	3.90638	1570767; 1120243; 1119796
GO:0001952	regulation of cell-matrix adhesion	biological_process	3	3082	38	152500	0.00711224	0.0516066	3.90638	1371272; 1465564; 1587503
GO:0007077	mitotic nuclear envelope disassembly	biological_process	3	3082	38	152500	0.00711224	0.0516066	3.90638	1510846; 1475350; 1422137
GO:0007406	negative regulation of neuroblast proliferation	biological_process	3	3082	38	152500	0.00711224	0.0516066	3.90638	1371272; 1465564; 1587503
GO:0008429	phosphatidylethanolamine binding	molecular_function	3	3082	38	152500	0.00711224	0.0516066	3.90638	1371272; 1465564; 1587503
GO:0010827	regulation of glucose transport	biological_process	3	3082	38	152500	0.00711224	0.0516066	3.90638	1510846; 1475350; 1422137
GO:0014044	Schwann cell development	biological_process	3	3082	38	152500	0.00711224	0.0516066	3.90638	1371272; 1465564; 1587503
GO:0021510	spinal cord development	biological_process	3	3082	38	152500	0.00711224	0.0516066	3.90638	1371272; 1465564; 1587503
GO:0021897	forebrain astrocyte development	biological_process	3	3082	38	152500	0.00711224	0.0516066	3.90638	1371272; 1465564; 1587503
GO:0021987	cerebral cortex development	biological_process	3	3082	38	152500	0.00711224	0.0516066	3.90638	1371272; 1465564; 1587503
GO:0022011	myelination in peripheral nervous system	biological_process	3	3082	38	152500	0.00711224	0.0516066	3.90638	1371272; 1465564; 1587503
GO:0042759	long-chain fatty acid biosynthetic process	biological_process	3	3082	38	152500	0.00711224	0.0516066	3.90638	1426208; 190239; 1485762
GO:0045124	regulation of bone resorption	biological_process	3	3082	38	152500	0.00711224	0.0516066	3.90638	1371272; 1465564; 1587503
GO:0045685	regulation of glial cell differentiation	biological_process	3	3082	38	152500	0.00711224	0.0516066	3.90638	1371272; 1465564; 1587503
GO:0048485	sympathetic nervous system development	biological_process	3	3082	38	152500	0.00711224	0.0516066	3.90638	1371272; 1465564; 1587503
GO:0048715	negative regulation of oligodendrocyte differentiation	biological_process	3	3082	38	152500	0.00711224	0.0516066	3.90638	1371272; 1465564; 1587503
GO:0048745	smooth muscle tissue development	biological_process	3	3082	38	152500	0.00711224	0.0516066	3.90638	1371272; 1465564; 1587503
GO:0048853	forebrain morphogenesis	biological_process	3	3082	38	152500	0.00711224	0.0516066	3.90638	1371272; 1465564; 1587503
GO:0097510	base-excision repair, AP site formation via deaminated base removal	biological_process	3	3082	38	152500	0.00711224	0.0516066	3.90638	844728; 844404; 844493
GO:0005604	basement membrane	cellular_component	2	3082	20	152500	0.00726885	0.0522582	4.94809	1380583; 1556002
GO:0032869	cellular response to insulin stimulus	biological_process	2	3082	20	152500	0.00726885	0.0522582	4.94809	1511717; 1435081
GO:0034044	exomer complex	cellular_component	2	3082	20	152500	0.00726885	0.0522582	4.94809	1182800; 1182833
GO:0034184	positive regulation of maintenance of mitotic sister chromatid cohesion	biological_process	2	3082	20	152500	0.00726885	0.0522582	4.94809	312070; 312096
GO:0046676	negative regulation of insulin secretion	biological_process	2	3082	20	152500	0.00726885	0.0522582	4.94809	26422; 1371326
GO:0035252	UDP-xylosyltransferase activity	molecular_function	10	3082	229	152500	0.00741541	0.0531166	2.16074	1590504; 1456514; 1467597; 1483212; 333168; 1423367; 1455380; 1476564; 1476563; 593926
GO:0045227	capsule polysaccharide biosynthetic process	biological_process	10	3082	229	152500	0.00741541	0.0531166	2.16074	1590504; 1456514; 1467597; 1483212; 333168; 1423367; 1455380; 1476564; 1476563; 593926
GO:0042276	error-prone translesion synthesis	biological_process	9	3082	198	152500	0.00745161	0.0532783	2.24913	1593469; 1484891; 1527608; 1491013; 1491012; 1527611; 1593470; 287107; 290040
GO:0016788	hydrolase activity, acting on ester bonds	molecular_function	8	3082	168	152500	0.00751324	0.053621	2.35623	1477624; 1424437; 117188; 1477628; 1446112; 1424440; 370312; 1528592
GO:0000011	vacuole inheritance	biological_process	7	3082	139	152500	0.00756117	0.0538647	2.49184	443699; 1386685; 1345120; 1481612; 973553; 1386410; 1348596
GO:0008542	visual learning	biological_process	3	3082	39	152500	0.00780023	0.0542289	3.80622	1371272; 1465564; 1587503
GO:0030325	adrenal gland development	biological_process	3	3082	39	152500	0.00780023	0.0542289	3.80622	1371272; 1465564; 1587503
GO:0031210	phosphatidylcholine binding	molecular_function	3	3082	39	152500	0.00780023	0.0542289	3.80622	1371272; 1465564; 1587503
GO:0036177	filamentous growth of a population of unicellular organisms in response to pH	biological_process	3	3082	39	152500	0.00780023	0.0542289	3.80622	1394063; 1394125; 1393964
GO:0048844	artery morphogenesis	biological_process	3	3082	39	152500	0.00780023	0.0542289	3.80622	1371272; 1465564; 1587503
GO:0071008	U2-type post-mRNA release spliceosomal complex	cellular_component	3	3082	39	152500	0.00780023	0.0542289	3.80622	1551467; 1482335; 174663
GO:0016233	telomere capping	biological_process	4	3082	61	152500	0.0078406	0.0542289	3.24465	553175; 1444577; 1342286; 1413872
GO:0015721	bile acid and bile salt transport	biological_process	7	3082	140	152500	0.00788085	0.0542289	2.47404	1046375; 1046159; 1409214; 1590112; 144554; 1462525; 1521512
GO:0005353	fructose transmembrane transporter activity	molecular_function	1	3082	7	152500	0.0080144	0.0542289	7.06869	1237588
GO:0007135	meiosis II	biological_process	1	3082	7	152500	0.0080144	0.0542289	7.06869	1592270
GO:0008217	regulation of blood pressure	biological_process	1	3082	7	152500	0.0080144	0.0542289	7.06869	11488
GO:0019954	asexual reproduction	biological_process	1	3082	7	152500	0.0080144	0.0542289	7.06869	196123
GO:0030994	primary cell septum disassembly	biological_process	1	3082	7	152500	0.0080144	0.0542289	7.06869	1486976
GO:0031334	positive regulation of protein complex assembly	biological_process	1	3082	7	152500	0.0080144	0.0542289	7.06869	1444310
GO:0043068	positive regulation of programmed cell death	biological_process	1	3082	7	152500	0.0080144	0.0542289	7.06869	1376083
GO:0043541	UDP-N-acetylglucosamine transferase complex	cellular_component	1	3082	7	152500	0.0080144	0.0542289	7.06869	399687
GO:0043935	sexual sporulation resulting in formation of a cellular spore	biological_process	1	3082	7	152500	0.0080144	0.0542289	7.06869	1451862
GO:0044729	hemi-methylated DNA-binding	molecular_function	1	3082	7	152500	0.0080144	0.0542289	7.06869	1056765
GO:0045309	protein phosphorylated amino acid binding	molecular_function	1	3082	7	152500	0.0080144	0.0542289	7.06869	589327
GO:0046022	positive regulation of transcription from RNA polymerase II promoter during mitotic cell cycle	biological_process	1	3082	7	152500	0.0080144	0.0542289	7.06869	1376083
GO:0048440	carpel development	biological_process	1	3082	7	152500	0.0080144	0.0542289	7.06869	552646
GO:0051170	nuclear import	biological_process	1	3082	7	152500	0.0080144	0.0542289	7.06869	1376083
GO:0060003	copper ion export	biological_process	1	3082	7	152500	0.0080144	0.0542289	7.06869	1384050
GO:0060828	regulation of canonical Wnt signaling pathway	biological_process	1	3082	7	152500	0.0080144	0.0542289	7.06869	589327
GO:0070063	RNA polymerase binding	molecular_function	1	3082	7	152500	0.0080144	0.0542289	7.06869	491544
GO:0070146	mitochondrial aspartyl-tRNA aminoacylation	biological_process	1	3082	7	152500	0.0080144	0.0542289	7.06869	1504182
GO:0070150	mitochondrial glycyl-tRNA aminoacylation	biological_process	1	3082	7	152500	0.0080144	0.0542289	7.06869	661709
GO:0070160	occluding junction	cellular_component	1	3082	7	152500	0.0080144	0.0542289	7.06869	1384050
GO:0071481	cellular response to X-ray	biological_process	1	3082	7	152500	0.0080144	0.0542289	7.06869	190421
GO:0001174	transcriptional start site selection at RNA polymerase II promoter	biological_process	2	3082	21	152500	0.00835419	0.0557066	4.71246	1365124; 1364341
GO:0002009	morphogenesis of an epithelium	biological_process	2	3082	21	152500	0.00835419	0.0557066	4.71246	1380583; 1556002
GO:0004757	sepiapterin reductase activity	molecular_function	2	3082	21	152500	0.00835419	0.0557066	4.71246	1391767; 1391697
GO:0006657	CDP-choline pathway	biological_process	2	3082	21	152500	0.00835419	0.0557066	4.71246	1504280; 1346719
GO:0009302	snoRNA transcription	biological_process	2	3082	21	152500	0.00835419	0.0557066	4.71246	1365124; 1364341
GO:0043588	skin development	biological_process	2	3082	21	152500	0.00835419	0.0557066	4.71246	1380583; 1556002
GO:0046579	positive regulation of Ras protein signal transduction	biological_process	2	3082	21	152500	0.00835419	0.0557066	4.71246	1434948; 1498789
GO:0055069	zinc ion homeostasis	biological_process	2	3082	21	152500	0.00835419	0.0557066	4.71246	850548; 1255729
GO:0015851	nucleobase transport	biological_process	4	3082	62	152500	0.00838924	0.0557066	3.19231	1510849; 1519408; 913547; 1357015
GO:0004683	calmodulin-dependent protein kinase activity	molecular_function	8	3082	171	152500	0.00838945	0.0557066	2.31489	1365285; 389601; 1493822; 1368665; 1373763; 388688; 1384597; 1481406
GO:0006817	phosphate ion transport	biological_process	8	3082	171	152500	0.00838945	0.0557066	2.31489	1389139; 1427732; 1389121; 1389127; 1197419; 1388889; 1415299; 1389025
GO:0048147	negative regulation of fibroblast proliferation	biological_process	3	3082	40	152500	0.0085305	0.0565471	3.71106	1371272; 1465564; 1587503
GO:0017025	TBP-class protein binding	molecular_function	13	3082	333	152500	0.00863111	0.0571172	1.93169	1434932; 1481217; 1366559; 1384040; 1458808; 1350227; 1349564; 1548429; 1383764; 1471361; 1363715; 1441994; 1383886
GO:0043204	perikaryon	cellular_component	4	3082	63	152500	0.00896388	0.0592191	3.14164	1398986; 1508666; 1506291; 1082313
GO:0007029	endoplasmic reticulum organization	biological_process	5	3082	88	152500	0.00899828	0.0593461	2.81141	1351225; 1528819; 1393957; 1348511; 1393790
GO:0000103	sulfate assimilation	biological_process	8	3082	173	152500	0.00901527	0.0593581	2.28813	1504103; 1377143; 1385936; 495541; 1375805; 1371512; 1385697; 1385767
GO:0016491	oxidoreductase activity	molecular_function	96	3082	3747	152500	0.00906104	0.0594852	1.26772	360107; 1489346; 727143; 1419252; 1452185; 1352057; 562590; 1476864; 1363653; 1396554; 1513228; 1369528; 1092111; 1444704; 1454274; 1369236; 1475957; 1593649; 1484105; 1344181; 1445385; 1498644; 676951; 1585124; 1348538; 1492154; 1394555; 1511083; 1509417; 1396492; 1485019; 1452611; 566962; 1414486; 385042; 1559548; 1399916; 1363352; 1432179; 691485; 1449929; 481306; 1490086; 1263404; 1296265; 14…
GO:0004568	chitinase activity	molecular_function	13	3082	335	152500	0.00906499	0.0594852	1.92015	1395672; 1467622; 1508939; 1395650; 1362644; 1432822; 878695; 1419733; 1483726; 1368035; 1395586; 1370870; 1113083
GO:0004395	hexaprenyldihydroxybenzoate methyltransferase activity	molecular_function	3	3082	41	152500	0.00930405	0.0608497	3.62055	1585506; 1461384; 1461386
GO:0006168	adenine salvage	biological_process	3	3082	41	152500	0.00930405	0.0608497	3.62055	1503285; 1480896; 376351
GO:0016597	amino acid binding	molecular_function	17	3082	477	152500	0.0094028	0.0611259	1.76347	1352321; 1473224; 1473225; 1480153; 1591414; 1420785; 1589437; 1497349; 1396990; 1474011; 727716; 1122883; 648918; 1474003; 936590; 1381900; 1462266
GO:0009228	thiamine biosynthetic process	biological_process	5	3082	89	152500	0.00948759	0.0611259	2.77982	1369528; 838620; 1485019; 1363352; 1456411
GO:0000249	C-22 sterol desaturase activity	molecular_function	2	3082	22	152500	0.00952956	0.0611259	4.49826	1348868; 1351348
GO:0004810	tRNA adenylyltransferase activity	molecular_function	2	3082	22	152500	0.00952956	0.0611259	4.49826	443350; 443400
GO:0006031	chitin biosynthetic process	biological_process	2	3082	22	152500	0.00952956	0.0611259	4.49826	1394207; 1394246
GO:0006538	glutamate catabolic process	biological_process	2	3082	22	152500	0.00952956	0.0611259	4.49826	1062664; 1508462
GO:0018209	peptidyl-serine modification	biological_process	2	3082	22	152500	0.00952956	0.0611259	4.49826	1341815; 264473
GO:0031164	contractile vacuolar membrane	cellular_component	2	3082	22	152500	0.00952956	0.0611259	4.49826	1341815; 264473
GO:0043812	phosphatidylinositol-4-phosphate phosphatase activity	molecular_function	2	3082	22	152500	0.00952956	0.0611259	4.49826	1382024; 1382351
GO:0048146	positive regulation of fibroblast proliferation	biological_process	2	3082	22	152500	0.00952956	0.0611259	4.49826	1051326; 1540661
GO:0070177	contractile vacuole discharge	biological_process	2	3082	22	152500	0.00952956	0.0611259	4.49826	1341815; 264473
GO:0003774	motor activity	molecular_function	11	3082	270	152500	0.00956322	0.0611259	2.01589	130930; 1480815; 841888; 1062952; 1441971; 1383681; 1383689; 1383674; 1491788; 1479294; 1428189
GO:0007121	bipolar cellular bud site selection	biological_process	4	3082	64	152500	0.00956509	0.0611259	3.09255	1369261; 117288; 973553; 1493488
GO:0071281	cellular response to iron ion	biological_process	4	3082	64	152500	0.00956509	0.0611259	3.09255	1571841; 1440856; 1462999; 1571831
GO:0006797	polyphosphate metabolic process	biological_process	6	3082	117	152500	0.00990195	0.0631754	2.53748	1389139; 1389121; 1389127; 1388889; 1415299; 1389025
GO:0051539	4 iron, 4 sulfur cluster binding	molecular_function	33	3082	1093	152500	0.0101152	0.0642636	1.49393	384654; 1417808; 1350133; 1349111; 1593469; 1410636; 1500579; 1342781; 1487087; 1383319; 384402; 1071337; 1392202; 1484891; 1527608; 1380266; 1493375; 1462074; 736659; 1491013; 1491012; 183968; 1527611; 1435065; 1507975; 1593470; 287107; 1392197; 1392112; 290040; 1408760; 1586694; 1430036
GO:0004844	uracil DNA N-glycosylase activity	molecular_function	3	3082	42	152500	0.0101218	0.0642636	3.53435	844728; 844404; 844493
GO:0070935	3'-UTR-mediated mRNA stabilization	biological_process	3	3082	42	152500	0.0101218	0.0642636	3.53435	1140288; 1382065; 1139805
GO:0018298	protein-chromophore linkage	biological_process	4	3082	65	152500	0.0101934	0.0646135	3.04498	1371960; 878624; 878546; 1391738
GO:0004175	endopeptidase activity	molecular_function	11	3082	273	152500	0.0103733	0.0653479	1.99373	411442; 1384040; 1350227; 1349564; 411418; 1548429; 1383764; 1471361; 1441994; 1363220; 1383886
GO:0005325	peroxisomal fatty-acyl-CoA transporter activity	molecular_function	1	3082	8	152500	0.0105432	0.0653479	6.18511	1145281
GO:0006900	membrane budding	biological_process	1	3082	8	152500	0.0105432	0.0653479	6.18511	263835
GO:0008349	MAP kinase kinase kinase kinase activity	molecular_function	1	3082	8	152500	0.0105432	0.0653479	6.18511	973553
GO:0015846	polyamine transport	biological_process	1	3082	8	152500	0.0105432	0.0653479	6.18511	1499398
GO:0015916	fatty-acyl-CoA transport	biological_process	1	3082	8	152500	0.0105432	0.0653479	6.18511	1145281
GO:0042758	long-chain fatty acid catabolic process	biological_process	1	3082	8	152500	0.0105432	0.0653479	6.18511	1145281
GO:0042866	pyruvate biosynthetic process	biological_process	1	3082	8	152500	0.0105432	0.0653479	6.18511	1446900
GO:0044025	histone kinase activity (H2B-S14 specific)	molecular_function	1	3082	8	152500	0.0105432	0.0653479	6.18511	973553
GO:0048210	Golgi vesicle fusion to target membrane	biological_process	1	3082	8	152500	0.0105432	0.0653479	6.18511	263835
GO:0050766	positive regulation of phagocytosis	biological_process	1	3082	8	152500	0.0105432	0.0653479	6.18511	196123
GO:1990637	response to prolactin	biological_process	1	3082	8	152500	0.0105432	0.0653479	6.18511	1384050
GO:1990776	response to angiotensin	biological_process	1	3082	8	152500	0.0105432	0.0653479	6.18511	574094
GO:1990872	negative regulation of sterol import by negative regulation of transcription from RNA polymerase II promoter	biological_process	1	3082	8	152500	0.0105432	0.0653479	6.18511	973553
GO:0004422	hypoxanthine phosphoribosyltransferase activity	molecular_function	2	3082	23	152500	0.0107964	0.0658376	4.30268	1503285; 1480896
GO:0006178	guanine salvage	biological_process	2	3082	23	152500	0.0107964	0.0658376	4.30268	1503285; 1480896
GO:0007231	osmosensory signaling pathway	biological_process	2	3082	23	152500	0.0107964	0.0658376	4.30268	1184800; 1184820
GO:0008105	asymmetric protein localization	biological_process	2	3082	23	152500	0.0107964	0.0658376	4.30268	1394207; 1394246
GO:0016890	site-specific endodeoxyribonuclease activity, specific for altered base	molecular_function	2	3082	23	152500	0.0107964	0.0658376	4.30268	736659; 1430036
GO:0030639	polyketide biosynthetic process	biological_process	2	3082	23	152500	0.0107964	0.0658376	4.30268	1452185; 1484105
GO:0032263	GMP salvage	biological_process	2	3082	23	152500	0.0107964	0.0658376	4.30268	1503285; 1480896
GO:0033567	DNA replication, Okazaki fragment processing	biological_process	2	3082	23	152500	0.0107964	0.0658376	4.30268	736659; 1430036
GO:0046100	hypoxanthine metabolic process	biological_process	2	3082	23	152500	0.0107964	0.0658376	4.30268	1503285; 1480896
GO:0090093	regulation of fungal-type cell wall beta-glucan biosynthetic process	biological_process	2	3082	23	152500	0.0107964	0.0658376	4.30268	1360322; 1396168
GO:0004458	D-lactate dehydrogenase (cytochrome) activity	molecular_function	6	3082	119	152500	0.0108074	0.0658376	2.49483	1398876; 843785; 113806; 1398867; 1398873; 1364512
GO:0006102	isocitrate metabolic process	biological_process	4	3082	66	152500	0.0108495	0.0659911	2.99884	1177869; 1497579; 1177789; 1345294
GO:0006516	glycoprotein catabolic process	biological_process	3	3082	43	152500	0.0109847	0.0665033	3.45215	1504038; 377310; 1532375
GO:0030199	collagen fibril organization	biological_process	3	3082	43	152500	0.0109847	0.0665033	3.45215	1371272; 1465564; 1587503
GO:0044396	actin cortical patch organization	biological_process	3	3082	43	152500	0.0109847	0.0665033	3.45215	1488547; 1468434; 1468438
GO:0015171	amino acid transmembrane transporter activity	molecular_function	8	3082	179	152500	0.0111054	0.06713	2.21143	1486492; 1486494; 1372657; 708299; 1382489; 1356919; 1585784; 1585783
GO:0006369	termination of RNA polymerase II transcription	biological_process	7	3082	149	152500	0.0112321	0.0677914	2.3246	480790; 1403048; 480831; 1365124; 1361581; 1495893; 1364341
GO:0005524	ATP binding	molecular_function	455	3082	20403	152500	0.0112644	0.0678816	1.10345	1344436; 109852; 647592; 346006; 1311770; 1429131; 1489784; 1511717; 500687; 1490370; 1561855; 822122; 668340; 1394063; 1391582; 1376189; 1469603; 1469608; 1422020; 1422023; 629554; 1443714; 1488452; 1402205; 1480099; 105775; 1481610; 1533563; 1168183; 925957; 146528; 1373069; 1346119; 1346118; 813234; 480090; 1388331; 1353509; 147822; 708098; 1417808; 1571841; 1445458; 1521202; 865798; 1380436; …
GO:0005789	endoplasmic reticulum membrane	cellular_component	164	3082	6838	152500	0.0118498	0.071234	1.18673	1179762; 1481581; 1183667; 1351225; 1504899; 1501942; 1348806; 1527695; 1136477; 1499202; 1265497; 1345753; 1097332; 1386455; 1352057; 1416207; 1571841; 637974; 1363044; 282419; 1384400; 1343392; 495879; 1387023; 1429196; 437393; 922559; 1341842; 1480246; 1386432; 920579; 1007655; 730373; 226268; 1503254; 171990; 1352956; 1500392; 1440856; 866294; 1347365; 1381681; 282099; 1462999; 1346675; 13866…
GO:0000917	barrier septum assembly	biological_process	17	3082	489	152500	0.0118751	0.071234	1.72019	1402205; 1486976; 1394207; 1555427; 124409; 1410288; 822520; 1360322; 1508688; 125323; 125172; 1477446; 1477448; 1396168; 125521; 1394246; 830339
GO:0000404	heteroduplex DNA loop binding	molecular_function	3	3082	44	152500	0.0118936	0.071234	3.37369	1592913; 1369260; 1497031
GO:0006409	tRNA export from nucleus	biological_process	3	3082	44	152500	0.0118936	0.071234	3.37369	1510846; 1475350; 1422137
GO:0006069	ethanol oxidation	biological_process	2	3082	24	152500	0.0121558	0.0718146	4.1234	1430975; 1495915
GO:0030414	peptidase inhibitor activity	molecular_function	2	3082	24	152500	0.0121558	0.0718146	4.1234	1441616; 1370876
GO:0046573	lactonohydrolase activity	molecular_function	2	3082	24	152500	0.0121558	0.0718146	4.1234	1351281; 1342937
GO:0046624	sphingolipid transporter activity	molecular_function	2	3082	24	152500	0.0121558	0.0718146	4.1234	1357338; 1399994
GO:0089721	phosphoenolpyruvate transmembrane transporter activity	molecular_function	2	3082	24	152500	0.0121558	0.0718146	4.1234	1428096; 1365236
GO:1903466	regulation of mitotic DNA replication initiation	biological_process	2	3082	24	152500	0.0121558	0.0718146	4.1234	1585230; 1501208
GO:1903468	positive regulation of DNA replication initiation	biological_process	2	3082	24	152500	0.0121558	0.0718146	4.1234	1585230; 1501208
GO:1905303	positive regulation of macropinocytosis	biological_process	2	3082	24	152500	0.0121558	0.0718146	4.1234	1477903; 1424720
GO:1990536	phosphoenolpyruvate transmembrane import into Golgi lumen	biological_process	2	3082	24	152500	0.0121558	0.0718146	4.1234	1428096; 1365236
GO:0019843	rRNA binding	molecular_function	23	3082	716	152500	0.0123326	0.0727493	1.58947	1347528; 1485503; 1422605; 1501192; 1131592; 1397251; 1443370; 153082; 1479628; 1131544; 1397234; 1379668; 1437037; 1379379; 1426080; 547018; 1479647; 1348123; 1379430; 1514157; 1189390; 1482054; 1397212
GO:0038083	peptidyl-tyrosine autophosphorylation	biological_process	6	3082	123	152500	0.012796	0.0751173	2.4137	1391582; 1354272; 1402784; 17880; 1365821; 1378388
GO:0004528	phosphodiesterase I activity	molecular_function	3	3082	45	152500	0.0128493	0.0751173	3.29872	1512428; 820215; 1390913
GO:0006857	oligopeptide transport	biological_process	3	3082	45	152500	0.0128493	0.0751173	3.29872	1468419; 1388876; 1388931
GO:0019287	isopentenyl diphosphate biosynthetic process, mevalonate pathway	biological_process	3	3082	45	152500	0.0128493	0.0751173	3.29872	1407766; 708354; 1461086
GO:0031288	sorocarp morphogenesis	biological_process	3	3082	45	152500	0.0128493	0.0751173	3.29872	1341815; 196123; 264473
GO:0035339	SPOTS complex	cellular_component	3	3082	45	152500	0.0128493	0.0751173	3.29872	1414165; 1467438; 1351889
GO:0003922	GMP synthase (glutamine-hydrolyzing) activity	molecular_function	4	3082	69	152500	0.012989	0.075708	2.86846	1420785; 1396990; 1474011; 1474003
GO:0008615	pyridoxine biosynthetic process	biological_process	4	3082	69	152500	0.012989	0.075708	2.86846	1376974; 961643; 1362054; 852544
GO:0000050	urea cycle	biological_process	7	3082	153	152500	0.0130182	0.0757652	2.26383	1420785; 1485975; 1396990; 1474011; 122916; 1474003; 1460468
GO:0008299	isoprenoid biosynthetic process	biological_process	11	3082	282	152500	0.013124	0.075818	1.9301	1482530; 1352057; 636496; 636521; 392251; 1258243; 540685; 1511176; 1399581; 1399653; 1056875
GO:0009423	chorismate biosynthetic process	biological_process	6	3082	124	152500	0.0133317	0.075818	2.39423	1489784; 1350207; 556426; 1387370; 1387270; 1481805
GO:0005308	creatine transmembrane transporter activity	molecular_function	1	3082	9	152500	0.0133749	0.075818	5.49787	1385007
GO:0006505	GPI anchor metabolic process	biological_process	1	3082	9	152500	0.0133749	0.075818	5.49787	1097332
GO:0006565	L-serine catabolic process	biological_process	1	3082	9	152500	0.0133749	0.075818	5.49787	1446900
GO:0015910	peroxisomal long-chain fatty acid import	biological_process	1	3082	9	152500	0.0133749	0.075818	5.49787	1145281
GO:0033598	mammary gland epithelial cell proliferation	biological_process	1	3082	9	152500	0.0133749	0.075818	5.49787	589327
GO:0042760	very long-chain fatty acid catabolic process	biological_process	1	3082	9	152500	0.0133749	0.075818	5.49787	1145281
GO:0060969	negative regulation of gene silencing	biological_process	1	3082	9	152500	0.0133749	0.075818	5.49787	1443784
GO:1902598	creatine transmembrane transport	biological_process	1	3082	9	152500	0.0133749	0.075818	5.49787	1385007
GO:1903359	lateral cortical node assembly	biological_process	1	3082	9	152500	0.0133749	0.075818	5.49787	1445899
GO:1903360	protein localization to lateral cortical node	biological_process	1	3082	9	152500	0.0133749	0.075818	5.49787	1445899
GO:1990463	lateral cortical node	cellular_component	1	3082	9	152500	0.0133749	0.075818	5.49787	1445899
GO:0034473	U1 snRNA 3'-end processing	biological_process	5	3082	96	152500	0.0134554	0.075818	2.57713	1391445; 1447553; 1506808; 1447571; 1416984
GO:0051607	defense response to virus	biological_process	11	3082	283	152500	0.013461	0.075818	1.92328	1222899; 708098; 1443445; 1397173; 708118; 1494199; 502593; 1397198; 1372970; 1364853; 708117
GO:0015693	magnesium ion transport	biological_process	7	3082	154	152500	0.0134954	0.075818	2.24913	1367711; 786878; 1386042; 1465214; 1500019; 1434719; 1015766
GO:0000331	contractile vacuole	cellular_component	2	3082	25	152500	0.0136089	0.075818	3.95847	1341815; 264473
GO:0001680	tRNA 3'-terminal CCA addition	biological_process	2	3082	25	152500	0.0136089	0.075818	3.95847	443350; 443400
GO:0006971	hypotonic response	biological_process	2	3082	25	152500	0.0136089	0.075818	3.95847	1341815; 264473
GO:0031038	myosin II filament organization	biological_process	2	3082	25	152500	0.0136089	0.075818	3.95847	1341815; 264473
GO:0033298	contractile vacuole organization	biological_process	2	3082	25	152500	0.0136089	0.075818	3.95847	1341815; 264473
GO:0045859	regulation of protein kinase activity	biological_process	2	3082	25	152500	0.0136089	0.075818	3.95847	1477903; 1424720
GO:0046316	gluconokinase activity	molecular_function	2	3082	25	152500	0.0136089	0.075818	3.95847	1426396; 1500886
GO:0046329	negative regulation of JNK cascade	biological_process	2	3082	25	152500	0.0136089	0.075818	3.95847	1470300; 870284
GO:0050765	negative regulation of phagocytosis	biological_process	2	3082	25	152500	0.0136089	0.075818	3.95847	1477903; 1424720
GO:0052927	CTP:tRNA cytidylyltransferase activity	molecular_function	2	3082	25	152500	0.0136089	0.075818	3.95847	443350; 443400
GO:0052928	CTP:3'-cytidine-tRNA cytidylyltransferase activity	molecular_function	2	3082	25	152500	0.0136089	0.075818	3.95847	443350; 443400
GO:0052929	ATP:3'-cytidine-cytidine-tRNA adenylyltransferase activity	molecular_function	2	3082	25	152500	0.0136089	0.075818	3.95847	443350; 443400
GO:0071203	WASH complex	cellular_component	2	3082	25	152500	0.0136089	0.075818	3.95847	1470300; 870284
GO:0102265	tRNA-dihydrouridine47 synthase activity	molecular_function	2	3082	25	152500	0.0136089	0.075818	3.95847	1494810; 1588384
GO:0004108	citrate (Si)-synthase activity	molecular_function	4	3082	70	152500	0.0137611	0.0763399	2.82748	1400308; 1423055; 196123; 954240
GO:0015181	arginine transmembrane transporter activity	molecular_function	4	3082	70	152500	0.0137611	0.0763399	2.82748	68949; 363475; 1505365; 363720
GO:0043473	pigmentation	biological_process	4	3082	70	152500	0.0137611	0.0763399	2.82748	1179762; 1371272; 1465564; 1587503
GO:0004731	purine-nucleoside phosphorylase activity	molecular_function	3	3082	46	152500	0.0138525	0.0764137	3.22701	1505439; 1357696; 1388510
GO:0031431	Dbf4-dependent protein kinase complex	cellular_component	3	3082	46	152500	0.0138525	0.0764137	3.22701	346006; 1585230; 1501208
GO:0034652	extrachromosomal circular DNA localization involved in cell aging	biological_process	3	3082	46	152500	0.0138525	0.0764137	3.22701	1369261; 117288; 1493488
GO:0090338	positive regulation of formin-nucleated actin cable assembly	biological_process	3	3082	46	152500	0.0138525	0.0764137	3.22701	1369261; 117288; 1493488
GO:0007097	nuclear migration	biological_process	7	3082	155	152500	0.0139853	0.0770371	2.23462	1484137; 1480170; 1427307; 990207; 1576460; 1502050; 1302940
GO:1900406	regulation of conjugation with cellular fusion by regulation of transcription from RNA polymerase II promoter	biological_process	4	3082	71	152500	0.0145634	0.080109	2.78765	1508086; 1342027; 1348983; 966703
GO:0006571	tyrosine biosynthetic process	biological_process	3	3082	47	152500	0.0149042	0.0815359	3.15835	1485018; 1401891; 1512369
GO:0031307	integral component of mitochondrial outer membrane	cellular_component	7	3082	157	152500	0.0150036	0.0815359	2.20615	1384727; 1592978; 1411715; 1454320; 1442674; 1422813; 1465012
GO:0043409	negative regulation of MAPK cascade	biological_process	6	3082	127	152500	0.0150348	0.0815359	2.33768	1371272; 1140288; 1465564; 1382065; 1587503; 1139805
GO:0004317	3-hydroxypalmitoyl-[acyl-carrier-protein] dehydratase activity	molecular_function	2	3082	26	152500	0.0151564	0.0815359	3.80622	281781; 281811
GO:0022027	interkinetic nuclear migration	biological_process	2	3082	26	152500	0.0151564	0.0815359	3.80622	1375311; 1223464
GO:0032979	protein insertion into mitochondrial membrane from inner side	biological_process	2	3082	26	152500	0.0151564	0.0815359	3.80622	1440716; 1311557
GO:0033955	mitochondrial DNA inheritance	biological_process	2	3082	26	152500	0.0151564	0.0815359	3.80622	532525; 1494625
GO:0034454	microtubule anchoring at centrosome	biological_process	2	3082	26	152500	0.0151564	0.0815359	3.80622	1375311; 1223464
GO:0034643	establishment of mitochondrion localization, microtubule-mediated	biological_process	2	3082	26	152500	0.0151564	0.0815359	3.80622	532525; 1494625
GO:0044613	nuclear pore central transport channel	cellular_component	2	3082	26	152500	0.0151564	0.0815359	3.80622	590463; 590680
GO:0050768	negative regulation of neurogenesis	biological_process	2	3082	26	152500	0.0151564	0.0815359	3.80622	1375311; 1223464
GO:0051645	Golgi localization	biological_process	2	3082	26	152500	0.0151564	0.0815359	3.80622	1375311; 1223464
GO:0090149	mitochondrial membrane fission	biological_process	2	3082	26	152500	0.0151564	0.0815359	3.80622	532525; 1494625
GO:0097150	neuronal stem cell population maintenance	biological_process	2	3082	26	152500	0.0151564	0.0815359	3.80622	1375311; 1223464
GO:1990542	mitochondrial transmembrane transport	biological_process	2	3082	26	152500	0.0151564	0.0815359	3.80622	1359077; 1360812
GO:1990606	membrane scission GTPase motor activity	molecular_function	2	3082	26	152500	0.0151564	0.0815359	3.80622	532525; 1494625
GO:0006090	pyruvate metabolic process	biological_process	9	3082	221	152500	0.0152359	0.0818508	2.01506	1046153; 1573927; 1494758; 1448543; 560445; 218589; 1471314; 214988; 214958
GO:0005313	L-glutamate transmembrane transporter activity	molecular_function	8	3082	189	152500	0.0153664	0.0824391	2.09443	1486492; 1486494; 363475; 1505365; 1356919; 1585784; 363720; 1585783
GO:0044011	single-species biofilm formation on inanimate substrate	biological_process	6	3082	128	152500	0.0156354	0.0837671	2.31942	1394063; 1359160; 1386136; 1394125; 1393964; 1589541
GO:0000982	transcription factor activity, RNA polymerase II core promoter proximal region sequence-specific binding	molecular_function	21	3082	656	152500	0.0159333	0.0852463	1.58399	1382653; 1358770; 1474098; 1207225; 1442725; 1420882; 1563918; 1570212; 1177979; 185002; 1574586; 1489943; 1487015; 453355; 1509691; 1342027; 1207183; 1465045; 1474100; 830339; 966703
GO:0004315	3-oxoacyl-[acyl-carrier-protein] synthase activity	molecular_function	3	3082	48	152500	0.0160048	0.0855119	3.09255	1423628; 190239; 1351790
GO:0042026	protein refolding	biological_process	8	3082	191	152500	0.0163455	0.0864837	2.0725	539747; 1467092; 1587923; 791942; 1475717; 146960; 1207821; 1422506
GO:0008941	nitric oxide dioxygenase activity	molecular_function	1	3082	10	152500	0.0164962	0.0864837	4.94809	818962
GO:0015120	phosphoglycerate transmembrane transporter activity	molecular_function	1	3082	10	152500	0.0164962	0.0864837	4.94809	1483282
GO:0015713	phosphoglycerate transport	biological_process	1	3082	10	152500	0.0164962	0.0864837	4.94809	1483282
GO:0033489	cholesterol biosynthetic process via desmosterol	biological_process	1	3082	10	152500	0.0164962	0.0864837	4.94809	730373
GO:0033490	cholesterol biosynthetic process via lathosterol	biological_process	1	3082	10	152500	0.0164962	0.0864837	4.94809	730373
GO:0035257	nuclear hormone receptor binding	molecular_function	1	3082	10	152500	0.0164962	0.0864837	4.94809	1428826
GO:0043388	positive regulation of DNA binding	biological_process	1	3082	10	152500	0.0164962	0.0864837	4.94809	1082313
GO:0044347	cell wall polysaccharide catabolic process	biological_process	1	3082	10	152500	0.0164962	0.0864837	4.94809	1446112
GO:0047094	3-hydroxyphenylacetate 6-hydroxylase activity	molecular_function	1	3082	10	152500	0.0164962	0.0864837	4.94809	1252855
GO:0050046	lathosterol oxidase activity	molecular_function	1	3082	10	152500	0.0164962	0.0864837	4.94809	730373
GO:1901029	negative regulation of mitochondrial outer membrane permeabilization involved in apoptotic signaling pathway	biological_process	1	3082	10	152500	0.0164962	0.0864837	4.94809	1120989
GO:2000811	negative regulation of anoikis	biological_process	1	3082	10	152500	0.0164962	0.0864837	4.94809	1502972
GO:2000825	positive regulation of androgen receptor activity	biological_process	1	3082	10	152500	0.0164962	0.0864837	4.94809	1428826
GO:0008237	metallopeptidase activity	molecular_function	22	3082	697	152500	0.0165507	0.0866532	1.56181	1379082; 1479176; 1354226; 1490531; 1378818; 1447374; 1055620; 1503858; 712751; 1421973; 1475185; 1552374; 1515589; 83015; 637564; 341331; 13760; 1361371; 1472262; 1469139; 770142; 82887
GO:0008088	axo-dendritic transport	biological_process	2	3082	27	152500	0.016799	0.0871365	3.66525	1434948; 1498789
GO:0010124	phenylacetate catabolic process	biological_process	2	3082	27	152500	0.016799	0.0871365	3.66525	1452613; 1252855
GO:0035220	wing disc development	biological_process	2	3082	27	152500	0.016799	0.0871365	3.66525	1470300; 870284
GO:0052587	diacetyl reductase ((R)-acetoin forming) activity	molecular_function	2	3082	27	152500	0.016799	0.0871365	3.66525	1414220; 1488250
GO:0070695	FHF complex	cellular_component	2	3082	27	152500	0.016799	0.0871365	3.66525	1375311; 1223464
GO:1903477	mitotic contractile ring actin filament bundle assembly	biological_process	2	3082	27	152500	0.016799	0.0871365	3.66525	1555427; 822520
GO:1990247	N6-methyladenosine-containing RNA binding	molecular_function	2	3082	27	152500	0.016799	0.0871365	3.66525	1370670; 585415
GO:0006950	response to stress	biological_process	8	3082	192	152500	0.0168517	0.0871863	2.0617	1374483; 1369528; 1485019; 1363352; 1456411; 1447210; 1342027; 966703
GO:0045461	sterigmatocystin biosynthetic process	biological_process	10	3082	258	152500	0.0168532	0.0871863	1.91786	1467466; 1467465; 1467467; 1451862; 1471348; 1494817; 1588391; 1414193; 1414192; 1414194
GO:0000156	phosphorelay response regulator activity	molecular_function	5	3082	101	152500	0.0169158	0.0873945	2.44955	669054; 1585886; 1408913; 1342027; 966703
GO:0048208	COPII vesicle coating	biological_process	3	3082	49	152500	0.0171551	0.0885139	3.02944	1372615; 730148; 1376137
GO:0006688	glycosphingolipid biosynthetic process	biological_process	10	3082	259	152500	0.01729	0.0890926	1.91046	1590504; 1456514; 1467597; 1483212; 333168; 1423367; 1455380; 1476564; 1476563; 593926
GO:0006406	mRNA export from nucleus	biological_process	21	3082	662	152500	0.0174658	0.0898799	1.56963	500687; 1510846; 1472677; 470793; 1403048; 709084; 1073213; 1024811; 1376170; 1076801; 1483565; 1592703; 1372298; 1361581; 1234024; 1495893; 1475350; 1568804; 470930; 1422137; 873165
GO:1902969	mitotic DNA replication	biological_process	7	3082	162	152500	0.017783	0.0913918	2.13806	1421444; 1428680; 1369495; 1396936; 1074187; 1395482; 1362717
GO:0016020	membrane	cellular_component	107	3082	4345	152500	0.0178945	0.0918445	1.21852	1179762; 1473361; 572788; 1510846; 1134454; 1367711; 1371272; 1417808; 637974; 1585445; 1395766; 1502972; 1420066; 1347306; 885296; 223533; 428270; 1386042; 1465214; 1376083; 1403048; 527895; 934544; 1504038; 1347364; 1365495; 13869; 1380034; 1496309; 1593764; 1371414; 1465564; 1473283; 263340; 851612; 1587102; 1417503; 1000897; 642851; 1475717; 1505911; 1389371; 377310; 1415437; 1358107; 411407;…
GO:0000110	nucleotide-excision repair factor 1 complex	cellular_component	4	3082	75	152500	0.0180846	0.0925771	2.63898	1531554; 1485090; 1456658; 360044
GO:0005537	mannose binding	molecular_function	4	3082	75	152500	0.0180846	0.0925771	2.63898	1351225; 1393957; 1348511; 1393790
GO:0006629	lipid metabolic process	biological_process	13	3082	366	152500	0.0182402	0.0928285	1.75752	1586417; 730373; 1386682; 1380034; 1386483; 1493497; 1254343; 1446112; 1386573; 1506663; 1589697; 1430895; 1380492
GO:0001656	metanephros development	biological_process	3	3082	50	152500	0.0183557	0.0928285	2.96885	1371272; 1465564; 1587503
GO:0005991	trehalose metabolic process	biological_process	3	3082	50	152500	0.0183557	0.0928285	2.96885	905938; 1485429; 962960
GO:0008889	glycerophosphodiester phosphodiesterase activity	molecular_function	3	3082	50	152500	0.0183557	0.0928285	2.96885	1386682; 1386483; 1386573
GO:0000245	spliceosomal complex assembly	biological_process	12	3082	331	152500	0.0184585	0.0928285	1.79387	1551467; 1011545; 126687; 1488864; 1586852; 1482335; 126619; 1495672; 1355013; 1532180; 1490609; 1565765
GO:0042274	ribosomal small subunit biogenesis	biological_process	12	3082	331	152500	0.0184585	0.0928285	1.79387	500687; 189226; 1350741; 357386; 1345710; 1345988; 1385652; 1189390; 1481292; 1385372; 1385556; 873165
GO:0010591	regulation of lamellipodium assembly	biological_process	2	3082	28	152500	0.0185372	0.0928285	3.53435	1470300; 870284
GO:0019145	aminobutyraldehyde dehydrogenase activity	molecular_function	2	3082	28	152500	0.0185372	0.0928285	3.53435	1059581; 1059650
GO:0031036	myosin II filament assembly	biological_process	2	3082	28	152500	0.0185372	0.0928285	3.53435	1477903; 1424720
GO:0045886	negative regulation of synaptic growth at neuromuscular junction	biological_process	2	3082	28	152500	0.0185372	0.0928285	3.53435	1434948; 1498789
GO:0047105	4-trimethylammoniobutyraldehyde dehydrogenase activity	molecular_function	2	3082	28	152500	0.0185372	0.0928285	3.53435	1059581; 1059650
GO:0052907	23S rRNA (adenine(1618)-N(6))-methyltransferase activity	molecular_function	2	3082	28	152500	0.0185372	0.0928285	3.53435	919694; 918909
GO:0071539	protein localization to centrosome	biological_process	2	3082	28	152500	0.0185372	0.0928285	3.53435	1375311; 1223464
GO:0101011	inositol 1-diphosphate 2,3,4,5,6-pentakisphosphate 1-diphosphatase activity	molecular_function	2	3082	28	152500	0.0185372	0.0928285	3.53435	821337; 821272
GO:0101012	inositol 1,5-bisdiphosphate 2,3,4,6-tetrakisphosphate 1-diphosphatase activity	molecular_function	2	3082	28	152500	0.0185372	0.0928285	3.53435	821337; 821272
GO:0102007	acyl-L-homoserine-lactone lactonohydrolase activity	molecular_function	2	3082	28	152500	0.0185372	0.0928285	3.53435	1347306; 1389371
GO:1903478	actin filament bundle convergence involved in mitotic contractile ring assembly	biological_process	2	3082	28	152500	0.0185372	0.0928285	3.53435	1555427; 822520
GO:0000059	protein import into nucleus, docking	biological_process	8	3082	196	152500	0.0189917	0.0949829	2.01963	1510846; 1457388; 1203283; 1010662; 1424892; 1203044; 1475350; 1422137
GO:0006885	regulation of pH	biological_process	4	3082	76	152500	0.0190451	0.0950068	2.60426	352384; 1412361; 1514107; 1587541
GO:0043392	negative regulation of DNA binding	biological_process	4	3082	76	152500	0.0190451	0.0950068	2.60426	346006; 1504495; 1585230; 1501208
GO:0042393	histone binding	molecular_function	14	3082	405	152500	0.0193328	0.0963192	1.71045	1382094; 1427490; 428270; 901915; 1126928; 1507208; 1354795; 1056765; 1429662; 1126676; 414313; 1502269; 414430; 552646
GO:0004630	phospholipase D activity	molecular_function	3	3082	51	152500	0.0196071	0.0965344	2.91064	668096; 1488191; 564472
GO:0006356	regulation of transcription from RNA polymerase I promoter	biological_process	3	3082	51	152500	0.0196071	0.0965344	2.91064	1353865; 1366559; 1363715
GO:0007009	plasma membrane organization	biological_process	3	3082	51	152500	0.0196071	0.0965344	2.91064	1502325; 1482861; 1506934
GO:0030175	filopodium	cellular_component	3	3082	51	152500	0.0196071	0.0965344	2.91064	1383413; 1383532; 1357856
GO:0048593	camera-type eye morphogenesis	biological_process	3	3082	51	152500	0.0196071	0.0965344	2.91064	1371272; 1465564; 1587503
GO:0070290	N-acylphosphatidylethanolamine-specific phospholipase D activity	molecular_function	3	3082	51	152500	0.0196071	0.0965344	2.91064	668096; 1488191; 564472
GO:0001666	response to hypoxia	biological_process	7	3082	165	152500	0.0196177	0.0965344	2.09919	1371272; 1571841; 1440856; 1462999; 1465564; 1571831; 1587503
GO:0000280	nuclear division	biological_process	1	3082	11	152500	0.0198943	0.0965344	4.49826	878524
GO:0001069	regulatory region RNA binding	molecular_function	1	3082	11	152500	0.0198943	0.0965344	4.49826	1144697
GO:0005344	oxygen transporter activity	molecular_function	1	3082	11	152500	0.0198943	0.0965344	4.49826	818962
GO:0005700	polytene chromosome	cellular_component	1	3082	11	152500	0.0198943	0.0965344	4.49826	488606
GO:0015129	lactate transmembrane transporter activity	molecular_function	1	3082	11	152500	0.0198943	0.0965344	4.49826	1385007
GO:0016726	oxidoreductase activity, acting on CH or CH2 groups, NAD or NADP as acceptor	molecular_function	1	3082	11	152500	0.0198943	0.0965344	4.49826	766329
GO:0030029	actin filament-based process	biological_process	1	3082	11	152500	0.0198943	0.0965344	4.49826	873165
GO:0031619	homologous chromosome orientation involved in meiotic metaphase I plate congression	biological_process	1	3082	11	152500	0.0198943	0.0965344	4.49826	31368
GO:0032781	positive regulation of ATPase activity	biological_process	1	3082	11	152500	0.0198943	0.0965344	4.49826	1134454
GO:0043334	2-hexaprenyl-6-methoxy-1,4-benzoquinone methyltransferase activity	molecular_function	1	3082	11	152500	0.0198943	0.0965344	4.49826	1239502
GO:0051409	response to nitrosative stress	biological_process	1	3082	11	152500	0.0198943	0.0965344	4.49826	818962
GO:0051591	response to cAMP	biological_process	1	3082	11	152500	0.0198943	0.0965344	4.49826	1384050
GO:0070418	DNA-dependent protein kinase complex	cellular_component	1	3082	11	152500	0.0198943	0.0965344	4.49826	1028334
GO:2000210	positive regulation of anoikis	biological_process	1	3082	11	152500	0.0198943	0.0965344	4.49826	1502972
GO:0008021	synaptic vesicle	cellular_component	4	3082	77	152500	0.0200384	0.0971132	2.57043	226268; 1396352; 1473676; 1396419
GO:0006067	ethanol metabolic process	biological_process	5	3082	105	152500	0.0200909	0.0971269	2.35623	1392454; 1392596; 1494758; 560445; 1489310
GO:0060271	cilium assembly	biological_process	5	3082	105	152500	0.0200909	0.0971269	2.35623	108843; 1444912; 780330; 1488079; 1082313
GO:0000304	response to singlet oxygen	biological_process	2	3082	29	152500	0.0203713	0.0971614	3.41247	1585886; 1408913
GO:0003861	3-isopropylmalate dehydratase activity	molecular_function	2	3082	29	152500	0.0203713	0.0971614	3.41247	384654; 384402
GO:0009316	3-isopropylmalate dehydratase complex	cellular_component	2	3082	29	152500	0.0203713	0.0971614	3.41247	384654; 384402
GO:0015680	intracellular copper ion transport	biological_process	2	3082	29	152500	0.0203713	0.0971614	3.41247	1408556; 1428219
GO:0033857	diphosphoinositol-pentakisphosphate kinase activity	molecular_function	2	3082	29	152500	0.0203713	0.0971614	3.41247	821337; 821272
GO:0034451	centriolar satellite	cellular_component	2	3082	29	152500	0.0203713	0.0971614	3.41247	1375311; 1223464
GO:0043139	5'-3' DNA helicase activity	molecular_function	2	3082	29	152500	0.0203713	0.0971614	3.41247	736659; 1430036
GO:0044262	cellular carbohydrate metabolic process	biological_process	2	3082	29	152500	0.0203713	0.0971614	3.41247	1426396; 1500886
GO:0046177	D-gluconate catabolic process	biological_process	2	3082	29	152500	0.0203713	0.0971614	3.41247	1426396; 1500886
GO:0046558	arabinan endo-1,5-alpha-L-arabinosidase activity	molecular_function	2	3082	29	152500	0.0203713	0.0971614	3.41247	1495723; 1416350
GO:0051516	regulation of bipolar cell growth	biological_process	2	3082	29	152500	0.0203713	0.0971614	3.41247	821337; 821272
GO:0031177	phosphopantetheine binding	molecular_function	12	3082	336	152500	0.0205723	0.0978714	1.76717	1419252; 1477624; 1424437; 1394555; 1414486; 1477628; 1060240; 1394848; 1424440; 370312; 612051; 1420221
GO:0019898	extrinsic component of membrane	cellular_component	15	3082	445	152500	0.0205733	0.0978714	1.66789	1367077; 1585506; 792967; 47986; 642851; 1461384; 1461386; 1310788; 679395; 1379009; 642842; 1378447; 1587613; 1367619; 1378496
GO:0005516	calmodulin binding	molecular_function	9	3082	232	152500	0.0205953	0.0978714	1.91952	389601; 1555427; 1341815; 822520; 1368665; 1373763; 388688; 264473; 1481406
GO:0008419	RNA lariat debranching enzyme activity	molecular_function	3	3082	52	152500	0.0209099	0.0987823	2.85466	1354739; 1103453; 1419855
GO:0015643	toxic substance binding	molecular_function	3	3082	52	152500	0.0209099	0.0987823	2.85466	1411980; 1385010; 1465269
GO:0046272	stilbene catabolic process	biological_process	3	3082	52	152500	0.0209099	0.0987823	2.85466	1411980; 1385010; 1465269
GO:0090181	regulation of cholesterol metabolic process	biological_process	3	3082	52	152500	0.0209099	0.0987823	2.85466	1411980; 1385010; 1465269
GO:0019888	protein phosphatase regulator activity	molecular_function	7	3082	167	152500	0.0209133	0.0987823	2.07405	1468056; 959113; 957938; 641817; 956463; 1527665; 960349
GO:0043047	single-stranded telomeric DNA binding	molecular_function	5	3082	106	152500	0.0209437	0.0988068	2.334	1341623; 553175; 1444577; 1342286; 1413872
GO:0006085	acetyl-CoA biosynthetic process	biological_process	4	3082	78	152500	0.0210651	0.0991402	2.53748	1533563; 1424576; 1402788; 1369077
GO:0019829	cation-transporting ATPase activity	molecular_function	4	3082	78	152500	0.0210651	0.0991402	2.53748	822122; 105775; 1375815; 1484437
GO:0000001	mitochondrion inheritance	biological_process	9	3082	233	152500	0.0211428	0.0992671	1.91128	1273679; 1480170; 1426208; 1427307; 532525; 1502050; 1441664; 1485762; 1494625
GO:0005199	structural constituent of cell wall	molecular_function	9	3082	233	152500	0.0211428	0.0992671	1.91128	1361684; 1484832; 1362287; 1400973; 1368529; 1400988; 1207072; 1207299; 247284
GO:0070469	respiratory chain	cellular_component	11	3082	303	152500	0.0216804	0.101643	1.79633	1350133; 1349111; 1342781; 1481941; 1392202; 1460921; 1392197; 1392112; 1282012; 1444974; 1347837
GO:0043065	positive regulation of apoptotic process	biological_process	9	3082	234	152500	0.0217008	0.101643	1.90311	1485740; 1371272; 1488864; 1465564; 1493930; 1587503; 973553; 1169939; 1495672
GO:0006552	leucine catabolic process	biological_process	6	3082	137	152500	0.0218243	0.102099	2.16704	1344436; 1497899; 1397442; 1421200; 1452191; 1236792
GO:0008295	spermidine biosynthetic process	biological_process	3	3082	53	152500	0.0222645	0.102734	2.8008	1378227; 1407492; 1379752
GO:0045013	carbon catabolite repression of transcription	biological_process	3	3082	53	152500	0.0222645	0.102734	2.8008	1543321; 585433; 582406
GO:0045762	positive regulation of adenylate cyclase activity	biological_process	3	3082	53	152500	0.0222645	0.102734	2.8008	1371272; 1465564; 1587503
GO:0000015	phosphopyruvate hydratase complex	cellular_component	2	3082	30	152500	0.0223016	0.102734	3.29872	1499591; 1513043
GO:0002192	IRES-dependent translational initiation	biological_process	2	3082	30	152500	0.0223016	0.102734	3.29872	1343029; 1379079
GO:0004634	phosphopyruvate hydratase activity	molecular_function	2	3082	30	152500	0.0223016	0.102734	3.29872	1499591; 1513043
GO:0007294	germarium-derived oocyte fate determination	biological_process	2	3082	30	152500	0.0223016	0.102734	3.29872	1470300; 870284
GO:0008274	gamma-tubulin ring complex	cellular_component	2	3082	30	152500	0.0223016	0.102734	3.29872	350383; 1493584
GO:0008444	CDP-diacylglycerol-glycerol-3-phosphate 3-phosphatidyltransferase activity	molecular_function	2	3082	30	152500	0.0223016	0.102734	3.29872	815179; 1447165
GO:0045016	mitochondrial magnesium ion transport	biological_process	2	3082	30	152500	0.0223016	0.102734	3.29872	1448561; 927199
GO:0072354	histone kinase activity (H3-T3 specific)	molecular_function	2	3082	30	152500	0.0223016	0.102734	3.29872	343067; 343232
GO:2000678	negative regulation of transcription regulatory region DNA binding	biological_process	2	3082	30	152500	0.0223016	0.102734	3.29872	1494157; 1443358
GO:2000751	histone H3-T3 phosphorylation involved in chromosome passenger complex localization to kinetochore	biological_process	2	3082	30	152500	0.0223016	0.102734	3.29872	343067; 343232
GO:0000289	nuclear-transcribed mRNA poly(A) tail shortening	biological_process	12	3082	341	152500	0.0228621	0.105193	1.74126	1360791; 1359724; 1347364; 1589677; 1575569; 273936; 884737; 1495880; 1358497; 1428354; 1416697; 1416698
GO:0005507	copper ion binding	molecular_function	21	3082	682	152500	0.023421	0.10688	1.5236	822122; 1432378; 1489716; 1496987; 1157261; 1157227; 1390976; 1053901; 1449899; 1590990; 1384050; 1508383; 821714; 1428219; 1419124; 1419123; 1419122; 1442089; 1481169; 1449908; 1053946
GO:0003696	satellite DNA binding	molecular_function	1	3082	12	152500	0.0235567	0.10688	4.1234	1452550
GO:0015121	phosphoenolpyruvate:phosphate antiporter activity	molecular_function	1	3082	12	152500	0.0235567	0.10688	4.1234	1483282
GO:0015203	polyamine transmembrane transporter activity	molecular_function	1	3082	12	152500	0.0235567	0.10688	4.1234	1499398
GO:0015714	phosphoenolpyruvate transport	biological_process	1	3082	12	152500	0.0235567	0.10688	4.1234	1483282
GO:0019370	leukotriene biosynthetic process	biological_process	1	3082	12	152500	0.0235567	0.10688	4.1234	341331
GO:0030011	maintenance of cell polarity	biological_process	1	3082	12	152500	0.0235567	0.10688	4.1234	1026670
GO:0051684	maintenance of Golgi location	biological_process	1	3082	12	152500	0.0235567	0.10688	4.1234	1028334
GO:0071900	regulation of protein serine/threonine kinase activity	biological_process	1	3082	12	152500	0.0235567	0.10688	4.1234	1028334
GO:0097020	COPII adaptor activity	molecular_function	1	3082	12	152500	0.0235567	0.10688	4.1234	1490527
GO:0097680	double-strand break repair via classical nonhomologous end joining	biological_process	1	3082	12	152500	0.0235567	0.10688	4.1234	1028334
GO:1902546	positive regulation of DNA N-glycosylase activity	biological_process	1	3082	12	152500	0.0235567	0.10688	4.1234	1512428
GO:0015786	UDP-glucose transport	biological_process	3	3082	54	152500	0.0236715	0.107028	2.74894	1428096; 1391930; 1365236
GO:0031461	cullin-RING ubiquitin ligase complex	cellular_component	3	3082	54	152500	0.0236715	0.107028	2.74894	190982; 1267777; 191194
GO:0045002	double-strand break repair via single-strand annealing	biological_process	3	3082	54	152500	0.0236715	0.107028	2.74894	1456658; 360044; 1430036
GO:0007005	mitochondrion organization	biological_process	14	3082	416	152500	0.0238275	0.107609	1.66522	1353123; 1398227; 1384727; 792967; 40550; 1303514; 1411715; 1302755; 1352258; 1398275; 1504170; 1442674; 1504879; 1465012
GO:0004788	thiamine diphosphokinase activity	molecular_function	2	3082	31	152500	0.0243279	0.108582	3.19231	686398; 1445894
GO:0005947	mitochondrial alpha-ketoglutarate dehydrogenase complex	cellular_component	2	3082	31	152500	0.0243279	0.108582	3.19231	1504923; 1481868
GO:0006772	thiamine metabolic process	biological_process	2	3082	31	152500	0.0243279	0.108582	3.19231	686398; 1445894
GO:0018188	peptidyl-proline di-hydroxylation	biological_process	2	3082	31	152500	0.0243279	0.108582	3.19231	1494157; 1443358
GO:0030975	thiamine binding	molecular_function	2	3082	31	152500	0.0243279	0.108582	3.19231	686398; 1445894
GO:0031543	peptidyl-proline dioxygenase activity	molecular_function	2	3082	31	152500	0.0243279	0.108582	3.19231	1494157; 1443358
GO:0043424	protein histidine kinase binding	molecular_function	2	3082	31	152500	0.0243279	0.108582	3.19231	1452303; 1510023
GO:0044855	plasma membrane raft distribution	biological_process	2	3082	31	152500	0.0243279	0.108582	3.19231	1491788; 1479294
GO:0051127	positive regulation of actin nucleation	biological_process	2	3082	31	152500	0.0243279	0.108582	3.19231	1491788; 1479294
GO:2000679	positive regulation of transcription regulatory region DNA binding	biological_process	2	3082	31	152500	0.0243279	0.108582	3.19231	1494157; 1443358
GO:0014065	phosphatidylinositol 3-kinase signaling	biological_process	4	3082	81	152500	0.0243483	0.108582	2.4435	1371272; 1465564; 1587503; 570480
GO:0010972	negative regulation of G2/M transition of mitotic cell cycle	biological_process	9	3082	239	152500	0.0246521	0.109811	1.8633	1381966; 389601; 444550; 1452303; 1373763; 426284; 1510023; 388688; 1481406
GO:0004842	ubiquitin-protein transferase activity	molecular_function	27	3082	926	152500	0.0249693	0.111098	1.44275	1383753; 1344269; 1522421; 332489; 709084; 1383797; 806540; 1421269; 589327; 1389702; 1479744; 1589523; 1345230; 632470; 806510; 1442011; 1230829; 1239342; 828108; 1416394; 1056765; 1584600; 1440626; 1452235; 332452; 1124542; 1482612
GO:0000133	polarisome	cellular_component	3	3082	55	152500	0.0251311	0.11169	2.69896	1369261; 117288; 1493488
GO:0004585	ornithine carbamoyltransferase activity	molecular_function	4	3082	82	152500	0.0255116	0.113253	2.4137	1352321; 1480153; 1381900; 1462266
GO:0019285	glycine betaine biosynthetic process from choline	biological_process	8	3082	207	152500	0.0258821	0.114767	1.9123	993485; 1059581; 1483952; 1181425; 1518751; 577944; 1059650; 1421023
GO:0000226	microtubule cytoskeleton organization	biological_process	7	3082	174	152500	0.0259241	0.114824	1.99061	1311770; 1480170; 1427307; 1562110; 1502050; 1434948; 1498789
GO:0005951	carbamoyl-phosphate synthase complex	cellular_component	2	3082	32	152500	0.0264502	0.115972	3.09255	1485975; 1460468
GO:0030326	embryonic limb morphogenesis	biological_process	2	3082	32	152500	0.0264502	0.115972	3.09255	1380583; 1556002
GO:0031100	animal organ regeneration	biological_process	2	3082	32	152500	0.0264502	0.115972	3.09255	1376170; 1372298
GO:0031936	negative regulation of chromatin silencing	biological_process	2	3082	32	152500	0.0264502	0.115972	3.09255	414313; 414430
GO:0051903	S-(hydroxymethyl)glutathione dehydrogenase activity	molecular_function	2	3082	32	152500	0.0264502	0.115972	3.09255	1430975; 1495915
GO:0052591	sn-glycerol-3-phosphate:ubiquinone-8 oxidoreductase activity	molecular_function	2	3082	32	152500	0.0264502	0.115972	3.09255	1021545; 1496919
GO:0061604	molybdopterin-synthase sulfurtransferase activity	molecular_function	2	3082	32	152500	0.0264502	0.115972	3.09255	1099451; 1100134
GO:0061605	molybdopterin-synthase adenylyltransferase activity	molecular_function	2	3082	32	152500	0.0264502	0.115972	3.09255	1099451; 1100134
GO:0085030	mutualism	biological_process	2	3082	32	152500	0.0264502	0.115972	3.09255	1415053; 672006
GO:0007234	osmosensory signaling via phosphorelay pathway	biological_process	3	3082	56	152500	0.0266437	0.116429	2.65076	669054; 1452303; 1510023
GO:0019538	protein metabolic process	biological_process	3	3082	56	152500	0.0266437	0.116429	2.65076	791942; 411407; 411341
GO:0045947	negative regulation of translational initiation	biological_process	3	3082	56	152500	0.0266437	0.116429	2.65076	1416811; 874743; 1470061
GO:0031119	tRNA pseudouridine synthesis	biological_process	7	3082	175	152500	0.0267025	0.116555	1.97923	1506949; 878107; 1006557; 878130; 1496084; 1417225; 1496085
GO:0000006	high-affinity zinc uptake transmembrane transporter activity	molecular_function	1	3082	13	152500	0.0274714	0.117165	3.80622	1503227
GO:0006830	high-affinity zinc II ion transport	biological_process	1	3082	13	152500	0.0274714	0.117165	3.80622	1503227
GO:0007159	leukocyte cell-cell adhesion	biological_process	1	3082	13	152500	0.0274714	0.117165	3.80622	1481904
GO:0010042	response to manganese ion	biological_process	1	3082	13	152500	0.0274714	0.117165	3.80622	1384050
GO:0015908	fatty acid transport	biological_process	1	3082	13	152500	0.0274714	0.117165	3.80622	1145281
GO:0033721	aldehyde dehydrogenase (NADP+) activity	molecular_function	1	3082	13	152500	0.0274714	0.117165	3.80622	503063
GO:0035552	oxidative single-stranded DNA demethylation	biological_process	1	3082	13	152500	0.0274714	0.117165	3.80622	850284
GO:0035553	oxidative single-stranded RNA demethylation	biological_process	1	3082	13	152500	0.0274714	0.117165	3.80622	850284
GO:0042356	GDP-4-dehydro-D-rhamnose reductase activity	molecular_function	1	3082	13	152500	0.0274714	0.117165	3.80622	1481904
GO:0042753	positive regulation of circadian rhythm	biological_process	1	3082	13	152500	0.0274714	0.117165	3.80622	589327
GO:0044665	MLL1/2 complex	cellular_component	1	3082	13	152500	0.0274714	0.117165	3.80622	1386170
GO:0045177	apical part of cell	cellular_component	1	3082	13	152500	0.0274714	0.117165	3.80622	1384050
GO:0047038	D-arabinitol 2-dehydrogenase activity	molecular_function	1	3082	13	152500	0.0274714	0.117165	3.80622	938945
GO:0050793	regulation of developmental process	biological_process	1	3082	13	152500	0.0274714	0.117165	3.80622	384732
GO:0051161	arabitol metabolic process	biological_process	1	3082	13	152500	0.0274714	0.117165	3.80622	938945
GO:0060444	branching involved in mammary gland duct morphogenesis	biological_process	1	3082	13	152500	0.0274714	0.117165	3.80622	589327
GO:0070774	phytoceramidase activity	molecular_function	1	3082	13	152500	0.0274714	0.117165	3.80622	32536
GO:0070838	divalent metal ion transport	biological_process	1	3082	13	152500	0.0274714	0.117165	3.80622	1015766
GO:0071602	phytosphingosine biosynthetic process	biological_process	1	3082	13	152500	0.0274714	0.117165	3.80622	32536
GO:0102005	2-octaprenyl-6-methoxy-1,4-benzoquinone methylase activity	molecular_function	1	3082	13	152500	0.0274714	0.117165	3.80622	1239502
GO:1990930	RNA N1-methyladenosine dioxygenase activity	molecular_function	1	3082	13	152500	0.0274714	0.117165	3.80622	850284
GO:0006750	glutathione biosynthetic process	biological_process	5	3082	113	152500	0.0276037	0.117569	2.18942	1355784; 1501124; 1379790; 1379876; 1355131
GO:0030437	ascospore formation	biological_process	13	3082	387	152500	0.0276261	0.117569	1.66215	1504899; 1359653; 883949; 1592270; 790967; 1365197; 1188846; 1188166; 1450601; 1419873; 1482147; 1506983; 1468237
GO:0008360	regulation of cell shape	biological_process	21	3082	694	152500	0.0276783	0.117663	1.49726	346006; 1391582; 1395766; 1354272; 476064; 1497696; 124409; 1402784; 1410288; 1358521; 1432922; 1504866; 125323; 125172; 17880; 125521; 592070; 1178373; 1365821; 940548; 1378388
GO:0030870	Mre11 complex	cellular_component	4	3082	84	152500	0.0279434	0.118661	2.35623	553175; 1444577; 1342286; 1413872
GO:0006403	RNA localization	biological_process	3	3082	57	152500	0.0282097	0.119532	2.60426	1355013; 1532180; 1490609
GO:2000251	positive regulation of actin cytoskeleton reorganization	biological_process	3	3082	57	152500	0.0282097	0.119532	2.60426	1369261; 117288; 1493488
GO:1903955	positive regulation of protein targeting to mitochondrion	biological_process	7	3082	177	152500	0.0283076	0.11966	1.95687	1588341; 1467335; 1467336; 1414061; 1414063; 1488198; 36301
GO:0004313	[acyl-carrier-protein] S-acetyltransferase activity	molecular_function	2	3082	33	152500	0.0286683	0.11966	2.99884	281781; 281811
GO:0004320	oleoyl-[acyl-carrier-protein] hydrolase activity	molecular_function	2	3082	33	152500	0.0286683	0.11966	2.99884	281781; 281811
GO:0004823	leucine-tRNA ligase activity	molecular_function	2	3082	33	152500	0.0286683	0.11966	2.99884	801201; 801149
GO:0006072	glycerol-3-phosphate metabolic process	biological_process	2	3082	33	152500	0.0286683	0.11966	2.99884	1021545; 1496919
GO:0006429	leucyl-tRNA aminoacylation	biological_process	2	3082	33	152500	0.0286683	0.11966	2.99884	801201; 801149
GO:0015180	L-alanine transmembrane transporter activity	molecular_function	2	3082	33	152500	0.0286683	0.11966	2.99884	363475; 363720
GO:0015185	gamma-aminobutyric acid transmembrane transporter activity	molecular_function	2	3082	33	152500	0.0286683	0.11966	2.99884	363475; 363720
GO:0016295	myristoyl-[acyl-carrier-protein] hydrolase activity	molecular_function	2	3082	33	152500	0.0286683	0.11966	2.99884	281781; 281811
GO:0016296	palmitoyl-[acyl-carrier-protein] hydrolase activity	molecular_function	2	3082	33	152500	0.0286683	0.11966	2.99884	281781; 281811
GO:0016300	tRNA (uracil) methyltransferase activity	molecular_function	2	3082	33	152500	0.0286683	0.11966	2.99884	1398008; 1484257
GO:0047451	3-hydroxyoctanoyl-[acyl-carrier-protein] dehydratase activity	molecular_function	2	3082	33	152500	0.0286683	0.11966	2.99884	281781; 281811
GO:1902405	mitotic actomyosin contractile ring localization	biological_process	2	3082	33	152500	0.0286683	0.11966	2.99884	1555427; 822520
GO:2000899	xyloglucan catabolic process	biological_process	2	3082	33	152500	0.0286683	0.11966	2.99884	1415053; 672006
GO:0046555	acetylxylan esterase activity	molecular_function	4	3082	85	152500	0.0292124	0.121801	2.32851	1352613; 1353236; 1498407; 1357951
GO:0030587	sorocarp development	biological_process	6	3082	146	152500	0.0295312	0.123	2.03346	573123; 1421269; 1390281; 1239342; 1452235; 1560090
GO:0004612	phosphoenolpyruvate carboxykinase (ATP) activity	molecular_function	3	3082	58	152500	0.0298293	0.123062	2.55935	1482047; 626082; 626742
GO:0005791	rough endoplasmic reticulum	cellular_component	3	3082	58	152500	0.0298293	0.123062	2.55935	1349074; 574094; 1342419
GO:0044876	hercynylselenocysteine synthase	molecular_function	3	3082	58	152500	0.0298293	0.123062	2.55935	1512179; 1491065; 1477058
GO:0051403	stress-activated MAPK cascade	biological_process	3	3082	58	152500	0.0298293	0.123062	2.55935	1373069; 1184800; 1184820
GO:0052706	histidine N-methyltransferase activity	molecular_function	3	3082	58	152500	0.0298293	0.123062	2.55935	1512179; 1491065; 1477058
GO:0052707	N-alpha,N-alpha,N-alpha-trimethyl-L-histidine biosynthesis from histidine	biological_process	3	3082	58	152500	0.0298293	0.123062	2.55935	1512179; 1491065; 1477058
GO:0061686	hercynylcysteine sulfoxide synthase	molecular_function	3	3082	58	152500	0.0298293	0.123062	2.55935	1512179; 1491065; 1477058
GO:1903253	hercynylcysteine sulfoxide biosynthetic process	biological_process	3	3082	58	152500	0.0298293	0.123062	2.55935	1512179; 1491065; 1477058
GO:1903255	hercynylselenocysteine biosynthetic process	biological_process	3	3082	58	152500	0.0298293	0.123062	2.55935	1512179; 1491065; 1477058
GO:0004004	ATP-dependent RNA helicase activity	molecular_function	37	3082	1358	152500	0.0303337	0.125011	1.34815	1376189; 1480099; 1481610; 1168183; 813234; 480090; 1380436; 1485720; 1208304; 1479528; 1424702; 1424704; 1403048; 1377149; 1501902; 1406428; 1483996; 1358107; 82060; 1512112; 1355296; 1379779; 1349428; 1404574; 1184604; 1436816; 1477889; 1355844; 1594042; 1361581; 813304; 1412656; 1484792; 1404566; 1491302; 1477886; 154449
GO:0016887	ATPase activity	molecular_function	48	3082	1827	152500	0.0304417	0.125321	1.29999	500687; 1417808; 539747; 1467092; 1434932; 1389222; 1347364; 115175; 1358878; 744418; 1023952; 298957; 791942; 1440867; 1488471; 1538836; 1384040; 1444577; 345527; 1342286; 1458808; 1350227; 1349564; 1357860; 1395482; 1362717; 1548429; 1383764; 414313; 1164263; 1471361; 1440716; 1444310; 1468191; 1302940; 667149; 1441994; 528997; 732770; 1381315; 414430; 1584473; 1370120; 1311557; 744404; 1023604…
GO:0034476	U5 snRNA 3'-end processing	biological_process	5	3082	116	152500	0.0308412	0.125321	2.1328	1391445; 1447553; 1506808; 1447571; 1416984
GO:0004037	allantoicase activity	molecular_function	2	3082	34	152500	0.0309818	0.125321	2.91064	1438756; 493061
GO:0005979	regulation of glycogen biosynthetic process	biological_process	2	3082	34	152500	0.0309818	0.125321	2.91064	1385421; 1385682
GO:0005981	regulation of glycogen catabolic process	biological_process	2	3082	34	152500	0.0309818	0.125321	2.91064	1385421; 1385682
GO:0006037	cell wall chitin metabolic process	biological_process	2	3082	34	152500	0.0309818	0.125321	2.91064	1357942; 1502070
GO:0010265	SCF complex assembly	biological_process	2	3082	34	152500	0.0309818	0.125321	2.91064	190982; 191194
GO:0030071	regulation of mitotic metaphase/anaphase transition	biological_process	2	3082	34	152500	0.0309818	0.125321	2.91064	1381738; 1480224
GO:0036286	eisosome filament	cellular_component	2	3082	34	152500	0.0309818	0.125321	2.91064	1427688; 1480577
GO:0050920	regulation of chemotaxis	biological_process	2	3082	34	152500	0.0309818	0.125321	2.91064	1477903; 1424720
GO:0046654	tetrahydrofolate biosynthetic process	biological_process	8	3082	214	152500	0.0310918	0.125321	1.84975	1405558; 1592816; 1475682; 144795; 1422471; 1405571; 1417615; 1371482
GO:0019083	viral transcription	biological_process	3	3082	59	152500	0.0315028	0.125321	2.51598	1510846; 1475350; 1422137
GO:0030989	dynein-driven meiotic oscillatory nuclear movement	biological_process	3	3082	59	152500	0.0315028	0.125321	2.51598	1480170; 1427307; 1502050
GO:0031207	Sec62/Sec63 complex	cellular_component	3	3082	59	152500	0.0315028	0.125321	2.51598	1503254; 1384228; 1428279
GO:0032205	negative regulation of telomere maintenance	biological_process	3	3082	59	152500	0.0315028	0.125321	2.51598	938139; 1531554; 1485090
GO:0032447	protein urmylation	biological_process	3	3082	59	152500	0.0315028	0.125321	2.51598	1099451; 1345248; 1100134
GO:0043335	protein unfolding	biological_process	3	3082	59	152500	0.0315028	0.125321	2.51598	539747; 1467092; 791942
GO:1903257	selenoneine biosynthetic process	biological_process	3	3082	59	152500	0.0315028	0.125321	2.51598	1512179; 1491065; 1477058
GO:1990505	mitotic DNA replication maintenance of fidelity	biological_process	3	3082	59	152500	0.0315028	0.125321	2.51598	1390884; 1406118; 1406115
GO:0000721	(R,R)-butanediol dehydrogenase activity	molecular_function	1	3082	14	152500	0.0316266	0.125321	3.53435	1444870
GO:0000911	cytokinesis by cell plate formation	biological_process	1	3082	14	152500	0.0316266	0.125321	3.53435	878524
GO:0004144	diacylglycerol O-acyltransferase activity	molecular_function	1	3082	14	152500	0.0316266	0.125321	3.53435	1387023
GO:0007340	acrosome reaction	biological_process	1	3082	14	152500	0.0316266	0.125321	3.53435	1000897
GO:0017121	phospholipid scrambling	biological_process	1	3082	14	152500	0.0316266	0.125321	3.53435	1356529
GO:0017128	phospholipid scramblase activity	molecular_function	1	3082	14	152500	0.0316266	0.125321	3.53435	1356529
GO:0030622	U4atac snRNA binding	molecular_function	1	3082	14	152500	0.0316266	0.125321	3.53435	1443590
GO:0030879	mammary gland development	biological_process	1	3082	14	152500	0.0316266	0.125321	3.53435	31368
GO:0031213	RSF complex	cellular_component	1	3082	14	152500	0.0316266	0.125321	3.53435	488606
GO:0033179	proton-transporting V-type ATPase, V0 domain	cellular_component	1	3082	14	152500	0.0316266	0.125321	3.53435	1344327
GO:0035493	SNARE complex assembly	biological_process	1	3082	14	152500	0.0316266	0.125321	3.53435	1028334
GO:0042593	glucose homeostasis	biological_process	1	3082	14	152500	0.0316266	0.125321	3.53435	26422
GO:0044772	mitotic cell cycle phase transition	biological_process	1	3082	14	152500	0.0316266	0.125321	3.53435	1311770
GO:0061166	establishment of endoplasmic reticulum localization involved in endoplasmic reticulum polarization at cell division site	biological_process	1	3082	14	152500	0.0316266	0.125321	3.53435	528997
GO:0070990	snRNP binding	molecular_function	1	3082	14	152500	0.0316266	0.125321	3.53435	1443590
GO:0071166	ribonucleoprotein complex localization	biological_process	1	3082	14	152500	0.0316266	0.125321	3.53435	1443590
GO:0090156	cellular sphingolipid homeostasis	biological_process	1	3082	14	152500	0.0316266	0.125321	3.53435	1351889
GO:0097050	type B pancreatic cell apoptotic process	biological_process	1	3082	14	152500	0.0316266	0.125321	3.53435	1371326
GO:1900060	negative regulation of ceramide biosynthetic process	biological_process	1	3082	14	152500	0.0316266	0.125321	3.53435	1351889
GO:0045944	positive regulation of transcription from RNA polymerase II promoter	biological_process	41	3082	1534	152500	0.0321969	0.127452	1.3225	190421; 1469191; 1382094; 1528819; 1427490; 1508312; 1415942; 128410; 1563918; 1482905; 1398986; 926544; 1487788; 1481217; 1364570; 1430600; 926609; 1371326; 488606; 1354795; 1515589; 1418519; 1418517; 13760; 453355; 1355013; 414313; 1507007; 1493580; 1532180; 1490609; 1502269; 1471754; 1471753; 1392047; 1495580; 414430; 1405477; 1082313; 830339; 1391889
GO:0001516	prostaglandin biosynthetic process	biological_process	7	3082	182	152500	0.0326086	0.128951	1.90311	1214043; 105935; 1215140; 1214063; 1422226; 1037714; 1490602
GO:0005635	nuclear envelope	cellular_component	37	3082	1366	152500	0.0326808	0.129106	1.34026	1510846; 1118552; 1477752; 1477753; 1472677; 922559; 781860; 428270; 1376083; 1341623; 942675; 1073213; 1555427; 1024811; 806540; 1457388; 822520; 1589523; 1076801; 791942; 1483565; 806510; 590463; 1203283; 590680; 1416394; 574094; 1548429; 1471361; 1424892; 1508272; 1203044; 1475350; 1568804; 1482612; 1422137; 873165
GO:0002143	tRNA wobble position uridine thiolation	biological_process	3	3082	60	152500	0.0332303	0.13072	2.47404	1099451; 1345248; 1100134
GO:0006564	L-serine biosynthetic process	biological_process	3	3082	60	152500	0.0332303	0.13072	2.47404	1376974; 961643; 1362054
GO:0070941	eisosome assembly	biological_process	3	3082	60	152500	0.0332303	0.13072	2.47404	1427688; 1480577; 592070
GO:0033620	Mei2 nuclear dot complex	cellular_component	2	3082	35	152500	0.0333902	0.13072	2.82748	1377974; 721360
GO:0042281	dolichyl pyrophosphate Man9GlcNAc2 alpha-1,3-glucosyltransferase activity	molecular_function	2	3082	35	152500	0.0333902	0.13072	2.82748	1488130; 1347978
GO:0042720	mitochondrial inner membrane peptidase complex	cellular_component	2	3082	35	152500	0.0333902	0.13072	2.82748	71434; 1502919
GO:0051298	centrosome duplication	biological_process	2	3082	35	152500	0.0333902	0.13072	2.82748	350383; 31368
GO:0097236	positive regulation of transcription from RNA polymerase II promoter in response to zinc ion starvation	biological_process	2	3082	35	152500	0.0333902	0.13072	2.82748	128410; 1493580
GO:1900427	regulation of cellular response to oxidative stress by regulation of transcription from RNA polymerase II promoter	biological_process	2	3082	35	152500	0.0333902	0.13072	2.82748	1342027; 966703
GO:0046656	folic acid biosynthetic process	biological_process	8	3082	218	152500	0.0343752	0.134441	1.81581	1405558; 1592816; 1475682; 144795; 1422471; 1405571; 1417615; 1371482
GO:0000155	phosphorelay sensor kinase activity	molecular_function	7	3082	184	152500	0.0344471	0.134588	1.88242	647592; 668340; 1443714; 1346118; 669054; 444550; 1507885
GO:0001889	liver development	biological_process	6	3082	151	152500	0.0345187	0.134599	1.96613	1371272; 1376170; 1465564; 1587503; 1372298; 1353943
GO:0006337	nucleosome disassembly	biological_process	6	3082	151	152500	0.0345187	0.134599	1.96613	1388595; 1418519; 1418517; 1471754; 1471753; 1365096
GO:0031028	septation initiation signaling	biological_process	4	3082	89	152500	0.0346487	0.134971	2.22386	1402205; 1508688; 1477446; 1477448
GO:0022604	regulation of cell morphogenesis	biological_process	3	3082	61	152500	0.0350121	0.136116	2.43348	1592973; 1422800; 570480
GO:0043564	Ku70:Ku80 complex	cellular_component	3	3082	61	152500	0.0350121	0.136116	2.43348	1590938; 1359645; 1489696
GO:0005793	endoplasmic reticulum-Golgi intermediate compartment	cellular_component	11	3082	326	152500	0.0351576	0.13641	1.6696	1351225; 572788; 1428096; 851612; 1344964; 1393957; 1346281; 1391930; 1365236; 1348511; 1393790
GO:0016925	protein sumoylation	biological_process	11	3082	326	152500	0.0351576	0.13641	1.6696	1510846; 1588341; 1467335; 1467336; 1230829; 1414061; 1414063; 1488198; 312070; 1475350; 1422137
GO:0002161	aminoacyl-tRNA editing activity	molecular_function	6	3082	152	152500	0.0355791	0.137404	1.95319	801201; 1102020; 1102066; 1158273; 801149; 1509118
GO:0006796	phosphate-containing compound metabolic process	biological_process	2	3082	36	152500	0.0358931	0.137404	2.74894	1506663; 1589697
GO:0008278	cohesin complex	cellular_component	2	3082	36	152500	0.0358931	0.137404	2.74894	747924; 748134
GO:0010273	detoxification of copper ion	biological_process	2	3082	36	152500	0.0358931	0.137404	2.74894	1390976; 821714
GO:0032168	hyphal septin ring	cellular_component	2	3082	36	152500	0.0358931	0.137404	2.74894	1388595; 1365096
GO:0051446	positive regulation of meiotic cell cycle	biological_process	2	3082	36	152500	0.0358931	0.137404	2.74894	1377974; 721360
GO:0071588	hydrogen peroxide mediated signaling pathway	biological_process	2	3082	36	152500	0.0358931	0.137404	2.74894	444550; 1345942
GO:0098704	carbohydrate import across plasma membrane	biological_process	2	3082	36	152500	0.0358931	0.137404	2.74894	1544156; 1544160
GO:1902625	negative regulation of induction of conjugation with cellular fusion by negative regulation of transcription from RNA polymerase II promoter	biological_process	2	3082	36	152500	0.0358931	0.137404	2.74894	1508086; 1348983
GO:0001401	mitochondrial sorting and assembly machinery complex	cellular_component	1	3082	15	152500	0.036011	0.137404	3.29872	1484717
GO:0015499	formate transmembrane transporter activity	molecular_function	1	3082	15	152500	0.036011	0.137404	3.29872	1380050
GO:0035194	posttranscriptional gene silencing by RNA	biological_process	1	3082	15	152500	0.036011	0.137404	3.29872	925161
GO:0043122	regulation of I-kappaB kinase/NF-kappaB signaling	biological_process	1	3082	15	152500	0.036011	0.137404	3.29872	589327
GO:0043425	bHLH transcription factor binding	molecular_function	1	3082	15	152500	0.036011	0.137404	3.29872	1371326
GO:0048235	pollen sperm cell differentiation	biological_process	1	3082	15	152500	0.036011	0.137404	3.29872	747464
GO:0051699	proline oxidase activity	molecular_function	1	3082	15	152500	0.036011	0.137404	3.29872	705431
GO:0071020	post-spliceosomal complex	cellular_component	1	3082	15	152500	0.036011	0.137404	3.29872	1387565
GO:0004672	protein kinase activity	molecular_function	31	3082	1125	152500	0.0363608	0.138604	1.36347	346006; 1391582; 1402205; 1354272; 1384033; 187401; 1505240; 389601; 1431500; 1341815; 111094; 990344; 384732; 1373763; 1483066; 1362905; 1383789; 1477446; 1477448; 17880; 7725; 388688; 1393403; 1507331; 592070; 1584473; 1365821; 264473; 1592858; 1378388; 1481406
GO:0008775	acetate CoA-transferase activity	molecular_function	3	3082	62	152500	0.0368481	0.139916	2.39423	1507870; 46885; 1500799
GO:0030032	lamellipodium assembly	biological_process	3	3082	62	152500	0.0368481	0.139916	2.39423	1383413; 1383532; 1357856
GO:0030953	astral microtubule organization	biological_process	3	3082	62	152500	0.0368481	0.139916	2.39423	1369261; 117288; 1493488
GO:0075733	intracellular transport of virus	biological_process	3	3082	62	152500	0.0368481	0.139916	2.39423	1510846; 1475350; 1422137
GO:0003333	amino acid transmembrane transport	biological_process	4	3082	91	152500	0.0375859	0.142303	2.17498	1463856; 67440; 67589; 708299
GO:0019216	regulation of lipid metabolic process	biological_process	4	3082	91	152500	0.0375859	0.142303	2.17498	1469191; 1415942; 1430600; 1495580
GO:0030014	CCR4-NOT complex	cellular_component	4	3082	91	152500	0.0375859	0.142303	2.17498	1360791; 1359724; 1358497; 1428354
GO:0042162	telomeric DNA binding	molecular_function	8	3082	222	152500	0.0378896	0.143224	1.78309	1590938; 1376170; 1359645; 1444577; 938139; 1342286; 1372298; 1489696
GO:0008137	NADH dehydrogenase (ubiquinone) activity	molecular_function	12	3082	367	152500	0.0379026	0.143224	1.6179	1350133; 1349111; 1342781; 1496309; 1392202; 785381; 1465782; 1507975; 1392197; 1392112; 1412498; 1507280
GO:0042787	protein ubiquitination involved in ubiquitin-dependent protein catabolic process	biological_process	20	3082	678	152500	0.0379858	0.1434	1.45961	332489; 709084; 806540; 1421269; 1479744; 1589523; 228805; 806510; 1267777; 1239342; 1416394; 1056765; 1440626; 1452235; 120208; 332452; 1124542; 1482612; 230078; 511080
GO:0070475	rRNA base methylation	biological_process	5	3082	122	152500	0.0380358	0.14345	2.0279	919694; 960426; 918909; 1371204; 1189390
GO:0015986	ATP synthesis coupled proton transport	biological_process	7	3082	188	152500	0.0383317	0.144327	1.84237	1344337; 532146; 1492190; 1348086; 1481721; 835885; 1504686
GO:0004318	enoyl-[acyl-carrier-protein] reductase (NADH) activity	molecular_function	2	3082	37	152500	0.0384896	0.144327	2.67464	281781; 281811
GO:0006290	pyrimidine dimer repair	biological_process	2	3082	37	152500	0.0384896	0.144327	2.67464	1592913; 1369260
GO:0036228	protein targeting to nuclear inner membrane	biological_process	2	3082	37	152500	0.0384896	0.144327	2.67464	590463; 590680
GO:0051685	maintenance of ER location	biological_process	2	3082	37	152500	0.0384896	0.144327	2.67464	1503093; 1441891
GO:0090398	cellular senescence	biological_process	2	3082	37	152500	0.0384896	0.144327	2.67464	312070; 312096
GO:0004121	cystathionine beta-lyase activity	molecular_function	3	3082	63	152500	0.0387386	0.144567	2.35623	147380; 378836; 1494207
GO:0004563	beta-N-acetylhexosaminidase activity	molecular_function	3	3082	63	152500	0.0387386	0.144567	2.35623	1497696; 273134; 273429
GO:0009331	glycerol-3-phosphate dehydrogenase complex	cellular_component	3	3082	63	152500	0.0387386	0.144567	2.35623	42257; 1021545; 1496919
GO:0031321	ascospore-type prospore assembly	biological_process	3	3082	63	152500	0.0387386	0.144567	2.35623	668096; 1488191; 564472
GO:1900034	regulation of cellular response to heat	biological_process	3	3082	63	152500	0.0387386	0.144567	2.35623	1510846; 1475350; 1422137
GO:0048039	ubiquinone binding	molecular_function	4	3082	92	152500	0.0391099	0.145675	2.15134	824554; 825127; 372918; 372791
GO:0071139	resolution of recombination intermediates	biological_process	4	3082	92	152500	0.0391099	0.145675	2.15134	784417; 784064; 312070; 312096
GO:0050688	regulation of defense response to virus	biological_process	5	3082	123	152500	0.0393301	0.146302	2.01142	708098; 1443445; 708118; 1494199; 708117
GO:0030134	ER to Golgi transport vesicle	cellular_component	9	3082	259	152500	0.039353	0.146302	1.71941	1351225; 1504899; 1393957; 1348308; 871558; 1348511; 1393790; 1519896; 1490527
GO:0008559	xenobiotic-transporting ATPase activity	molecular_function	11	3082	332	152500	0.03948	0.146635	1.63943	147822; 147820; 1382479; 1000461; 1502523; 153375; 1345017; 1000472; 1492030; 147805; 1382608
GO:0006633	fatty acid biosynthetic process	biological_process	25	3082	885	152500	0.0398781	0.147973	1.39776	1476864; 1477624; 131056; 1343392; 130935; 1424437; 730373; 1423628; 281781; 190239; 130801; 739442; 691485; 1375066; 1477628; 1296265; 281811; 1351790; 1491577; 1424440; 370312; 1405323; 730305; 1425967; 185987
GO:0006097	glyoxylate cycle	biological_process	6	3082	156	152500	0.0400349	0.148414	1.90311	1177869; 1497579; 1177789; 1400308; 196123; 1345294
GO:0000810	diacylglycerol diphosphate phosphatase activity	molecular_function	1	3082	16	152500	0.0406138	0.148565	3.09255	1501942
GO:0005272	sodium channel activity	molecular_function	1	3082	16	152500	0.0406138	0.148565	3.09255	1374536
GO:0005690	U4atac snRNP	cellular_component	1	3082	16	152500	0.0406138	0.148565	3.09255	1443590
GO:0008240	tripeptidyl-peptidase activity	molecular_function	1	3082	16	152500	0.0406138	0.148565	3.09255	1493969
GO:0008798	beta-aspartyl-peptidase activity	molecular_function	1	3082	16	152500	0.0406138	0.148565	3.09255	1379621
GO:0008900	hydrogen:potassium-exchanging ATPase activity	molecular_function	1	3082	16	152500	0.0406138	0.148565	3.09255	1514107
GO:0016668	oxidoreductase activity, acting on a sulfur group of donors, NAD(P) as acceptor	molecular_function	1	3082	16	152500	0.0406138	0.148565	3.09255	1511155
GO:0045730	respiratory burst	biological_process	1	3082	16	152500	0.0406138	0.148565	3.09255	574094
GO:0046970	NAD-dependent histone deacetylase activity (H4-K16 specific)	molecular_function	1	3082	16	152500	0.0406138	0.148565	3.09255	1082313
GO:0050577	GDP-L-fucose synthase activity	molecular_function	1	3082	16	152500	0.0406138	0.148565	3.09255	1481904
GO:0050832	defense response to fungus	biological_process	1	3082	16	152500	0.0406138	0.148565	3.09255	392251
GO:0070798	positive regulation of cleistothecium development	biological_process	1	3082	16	152500	0.0406138	0.148565	3.09255	153502
GO:0097249	mitochondrial respiratory chain supercomplex	cellular_component	1	3082	16	152500	0.0406138	0.148565	3.09255	1428634
GO:0000298	endopolyphosphatase activity	molecular_function	3	3082	64	152500	0.0406835	0.148565	2.31942	1484456; 108791; 108945
GO:0070210	Rpd3L-Expanded complex	cellular_component	3	3082	64	152500	0.0406835	0.148565	2.31942	1501413; 1496875; 1508169
GO:1902846	positive regulation of mitotic spindle elongation	biological_process	3	3082	64	152500	0.0406835	0.148565	2.31942	1402205; 1477446; 1477448
GO:0005758	mitochondrial intermembrane space	cellular_component	24	3082	846	152500	0.0408095	0.148886	1.40371	1386500; 1481594; 1487960; 1487961; 1386443; 337126; 1466567; 1592978; 440173; 1386476; 563521; 1454320; 1368849; 1386465; 1504398; 1460921; 1593525; 1440716; 1349713; 1348893; 1386544; 1422813; 1386393; 1311557
GO:0000949	aromatic amino acid family catabolic process to alcohol via Ehrlich pathway	biological_process	2	3082	38	152500	0.0411791	0.149676	2.60426	1494758; 560445
GO:0047433	branched-chain-2-oxoacid decarboxylase activity	molecular_function	2	3082	38	152500	0.0411791	0.149676	2.60426	1494758; 560445
GO:1903830	magnesium ion transmembrane transport	biological_process	2	3082	38	152500	0.0411791	0.149676	2.60426	1500019; 1015766
GO:2000617	positive regulation of histone H3-K9 acetylation	biological_process	2	3082	38	152500	0.0411791	0.149676	2.60426	1388595; 1365096
GO:0004338	glucan exo-1,3-beta-glucosidase activity	molecular_function	7	3082	191	152500	0.0414302	0.150449	1.81343	1077400; 1343857; 847757; 1403382; 1403378; 451584; 847647
GO:0000027	ribosomal large subunit assembly	biological_process	17	3082	566	152500	0.0419222	0.152094	1.48617	1579780; 1442690; 868267; 1490161; 744418; 1268491; 319208; 1463598; 236586; 1374111; 213593; 1163394; 1268093; 744404; 1473905; 1473904; 1473907
GO:0015631	tubulin binding	molecular_function	5	3082	125	152500	0.0420017	0.152242	1.97923	1480170; 1433804; 1427307; 1502050; 1302940
GO:0048015	phosphatidylinositol-mediated signaling	biological_process	8	3082	227	152500	0.0426165	0.154139	1.74382	581464; 580650; 1477903; 1488191; 1342239; 570480; 1424720; 564472
GO:0000506	glycosylphosphatidylinositol-N-acetylglucosaminyltransferase (GPI-GnT) complex	cellular_component	3	3082	65	152500	0.0426828	0.154139	2.28373	1527695; 1396928; 288048
GO:0032874	positive regulation of stress-activated MAPK cascade	biological_process	3	3082	65	152500	0.0426828	0.154139	2.28373	1452303; 1345942; 1510023
GO:0035925	mRNA 3'-UTR AU-rich region binding	molecular_function	3	3082	65	152500	0.0426828	0.154139	2.28373	1140288; 1382065; 1139805
GO:0007035	vacuolar acidification	biological_process	9	3082	263	152500	0.0428897	0.154743	1.69326	1367077; 47986; 1494893; 1571447; 1379009; 1378447; 835885; 1367619; 1378496
GO:0008519	ammonium transmembrane transporter activity	molecular_function	10	3082	300	152500	0.0433913	0.156409	1.64936	1383115; 1480482; 1352747; 1427760; 1509026; 1382811; 1148269; 1395743; 1395823; 1382836
GO:0008104	protein localization	biological_process	4	3082	95	152500	0.0439049	0.156585	2.0834	1353943; 1506291; 1504016; 374277
GO:0048870	cell motility	biological_process	4	3082	95	152500	0.0439049	0.156585	2.0834	668096; 1488191; 570480; 564472
GO:0051220	cytoplasmic sequestering of protein	biological_process	4	3082	95	152500	0.0439049	0.156585	2.0834	1402205; 1259580; 1477446; 1477448
GO:0060303	regulation of nucleosome density	biological_process	4	3082	95	152500	0.0439049	0.156585	2.0834	1407237; 1460559; 1496875; 1508169
GO:0004378	GDP-Man:Man1GlcNAc2-PP-Dol alpha-1,3-mannosyltransferase activity	molecular_function	2	3082	39	152500	0.0439607	0.156585	2.53748	1017833; 1017847
GO:0005354	galactose transmembrane transporter activity	molecular_function	2	3082	39	152500	0.0439607	0.156585	2.53748	624159; 778649
GO:0008310	single-stranded DNA 3'-5' exodeoxyribonuclease activity	molecular_function	2	3082	39	152500	0.0439607	0.156585	2.53748	1500579; 1071337
GO:0031070	intronic snoRNA processing	biological_process	2	3082	39	152500	0.0439607	0.156585	2.53748	1354739; 1419855
GO:0042781	3'-tRNA processing endoribonuclease activity	molecular_function	2	3082	39	152500	0.0439607	0.156585	2.53748	1447822; 798233
GO:0046526	D-xylulose reductase activity	molecular_function	2	3082	39	152500	0.0439607	0.156585	2.53748	1377406; 1417207
GO:0051490	negative regulation of filopodium assembly	biological_process	2	3082	39	152500	0.0439607	0.156585	2.53748	1470300; 870284
GO:0090432	myristoyl-CoA ligase activity	molecular_function	2	3082	39	152500	0.0439607	0.156585	2.53748	1475341; 1475342
GO:0102704	GDP-Man:Man2GlcNAc2-PP-dolichol alpha-1,6-mannosyltransferase activity	molecular_function	2	3082	39	152500	0.0439607	0.156585	2.53748	1017833; 1017847
GO:0001410	chlamydospore formation	biological_process	3	3082	66	152500	0.0447366	0.157495	2.24913	1394063; 1394125; 1393964
GO:0007219	Notch signaling pathway	biological_process	3	3082	66	152500	0.0447366	0.157495	2.24913	1481905; 1504983; 1387774
GO:0019184	nonribosomal peptide biosynthetic process	biological_process	3	3082	66	152500	0.0447366	0.157495	2.24913	1387408; 1420221; 553106
GO:0030745	dimethylhistidine N-methyltransferase activity	molecular_function	3	3082	66	152500	0.0447366	0.157495	2.24913	1512179; 1491065; 1477058
GO:0031031	positive regulation of septation initiation signaling	biological_process	3	3082	66	152500	0.0447366	0.157495	2.24913	1402205; 1477446; 1477448
GO:0005938	cell cortex	cellular_component	20	3082	691	152500	0.0448126	0.157495	1.43215	1511717; 1345753; 1484137; 476064; 1386432; 1480170; 1427307; 1386621; 990207; 1477903; 1576460; 1341768; 1502050; 780330; 1504395; 7725; 1424720; 1481566; 1445899; 1435081
GO:0031492	nucleosomal DNA binding	molecular_function	6	3082	160	152500	0.0448392	0.157495	1.85553	1493518; 1383833; 1482778; 1503054; 1383794; 1383717
GO:0060237	regulation of fungal-type cell wall organization	biological_process	6	3082	160	152500	0.0448392	0.157495	1.85553	581464; 1482905; 1364570; 1507007; 1392047; 1391889
GO:0001735	prenylcysteine oxidase activity	molecular_function	1	3082	17	152500	0.0454242	0.157495	2.91064	1481602
GO:0006227	dUDP biosynthetic process	biological_process	1	3082	17	152500	0.0454242	0.157495	2.91064	1410800
GO:0016314	phosphatidylinositol-3,4,5-trisphosphate 3-phosphatase activity	molecular_function	1	3082	17	152500	0.0454242	0.157495	2.91064	570480
GO:0018802	2,4-dihydroxyhept-2-ene-1,7-dioate aldolase activity	molecular_function	1	3082	17	152500	0.0454242	0.157495	2.91064	1452613
GO:0030328	prenylcysteine catabolic process	biological_process	1	3082	17	152500	0.0454242	0.157495	2.91064	1481602
GO:0031257	cell trailing edge membrane	cellular_component	1	3082	17	152500	0.0454242	0.157495	2.91064	570480
GO:0031269	pseudopodium assembly	biological_process	1	3082	17	152500	0.0454242	0.157495	2.91064	570480
GO:0031272	regulation of pseudopodium assembly	biological_process	1	3082	17	152500	0.0454242	0.157495	2.91064	570480
GO:0032330	regulation of chondrocyte differentiation	biological_process	1	3082	17	152500	0.0454242	0.157495	2.91064	761604
GO:0032468	Golgi calcium ion homeostasis	biological_process	1	3082	17	152500	0.0454242	0.157495	2.91064	224860
GO:0034614	cellular response to reactive oxygen species	biological_process	1	3082	17	152500	0.0454242	0.157495	2.91064	1512428
GO:0035115	embryonic forelimb morphogenesis	biological_process	1	3082	17	152500	0.0454242	0.157495	2.91064	761604
GO:0036051	protein localization to trailing edge	biological_process	1	3082	17	152500	0.0454242	0.157495	2.91064	570480
GO:0036052	protein localization to uropod	biological_process	1	3082	17	152500	0.0454242	0.157495	2.91064	570480
GO:0036362	ascus membrane	cellular_component	1	3082	17	152500	0.0454242	0.157495	2.91064	1480577
GO:0042136	neurotransmitter biosynthetic process	biological_process	1	3082	17	152500	0.0454242	0.157495	2.91064	1504234
GO:0050919	negative chemotaxis	biological_process	1	3082	17	152500	0.0454242	0.157495	2.91064	570480
GO:0051272	positive regulation of cellular component movement	biological_process	1	3082	17	152500	0.0454242	0.157495	2.91064	570480
GO:0051800	phosphatidylinositol-3,4-bisphosphate 3-phosphatase activity	molecular_function	1	3082	17	152500	0.0454242	0.157495	2.91064	570480
GO:1900189	positive regulation of cell adhesion involved in single-species biofilm formation	biological_process	1	3082	17	152500	0.0454242	0.157495	2.91064	1589541
GO:1902856	negative regulation of non-motile cilium assembly	biological_process	1	3082	17	152500	0.0454242	0.157495	2.91064	1506291
GO:1904845	cellular response to L-glutamine	biological_process	1	3082	17	152500	0.0454242	0.157495	2.91064	574094
GO:0006296	nucleotide-excision repair, DNA incision, 5'-to lesion	biological_process	4	3082	96	152500	0.0455779	0.157748	2.0617	1531554; 1485090; 1456658; 360044
GO:0008026	ATP-dependent helicase activity	molecular_function	4	3082	96	152500	0.0455779	0.157748	2.0617	1358107; 1404574; 1436816; 1404566
GO:0009982	pseudouridine synthase activity	molecular_function	9	3082	266	152500	0.0456799	0.157961	1.67416	4037; 1506949; 878107; 1006557; 878130; 1496084; 4057; 1417225; 1496085
GO:0005875	microtubule associated complex	cellular_component	5	3082	128	152500	0.0462184	0.159548	1.93285	1470300; 870284; 990207; 1051326; 1458808
GO:0000324	fungal-type vacuole	cellular_component	25	3082	899	152500	0.0464821	0.159548	1.376	1468874; 1046375; 1463856; 890593; 1046159; 1409214; 1087490; 563521; 729967; 1415615; 1472901; 67440; 67589; 1374536; 991660; 1371068; 1590112; 1385250; 144554; 1389542; 1462525; 1521512; 835071; 224860; 225577
GO:0004351	glutamate decarboxylase activity	molecular_function	2	3082	40	152500	0.0468334	0.159548	2.47404	1062664; 1508462
GO:0006842	tricarboxylic acid transport	biological_process	2	3082	40	152500	0.0468334	0.159548	2.47404	1350878; 51044
GO:0006843	mitochondrial citrate transport	biological_process	2	3082	40	152500	0.0468334	0.159548	2.47404	1350878; 51044
GO:0015742	alpha-ketoglutarate transport	biological_process	2	3082	40	152500	0.0468334	0.159548	2.47404	1350878; 51044
GO:0016577	histone demethylation	biological_process	2	3082	40	152500	0.0468334	0.159548	2.47404	872127; 1417085
GO:0016926	protein desumoylation	biological_process	2	3082	40	152500	0.0468334	0.159548	2.47404	565612; 565692
GO:0016929	SUMO-specific protease activity	molecular_function	2	3082	40	152500	0.0468334	0.159548	2.47404	565612; 565692
GO:0034739	histone deacetylase activity (H4-K16 specific)	molecular_function	2	3082	40	152500	0.0468334	0.159548	2.47404	1496875; 1508169
GO:0035336	long-chain fatty-acyl-CoA metabolic process	biological_process	2	3082	40	152500	0.0468334	0.159548	2.47404	1475341; 1475342
GO:0045132	meiotic chromosome segregation	biological_process	2	3082	40	152500	0.0468334	0.159548	2.47404	1347364; 1123739
GO:0051959	dynein light intermediate chain binding	molecular_function	2	3082	40	152500	0.0468334	0.159548	2.47404	1375311; 1223464
GO:0000746	conjugation	biological_process	3	3082	67	152500	0.0468447	0.159548	2.21556	1431500; 1483066; 1507331
GO:0004414	homoserine O-acetyltransferase activity	molecular_function	3	3082	67	152500	0.0468447	0.159548	2.21556	712308; 1439292; 1439291
GO:0019748	secondary metabolic process	biological_process	3	3082	67	152500	0.0468447	0.159548	2.21556	1387408; 1420221; 553106
GO:0060240	negative regulation of signal transduction involved in conjugation with cellular fusion	biological_process	3	3082	67	152500	0.0468447	0.159548	2.21556	1431500; 1483066; 1507331
GO:0004022	alcohol dehydrogenase (NAD) activity	molecular_function	7	3082	196	152500	0.0469547	0.159548	1.76717	1392454; 986971; 1392596; 986985; 1172779; 1396479; 1489310
GO:0006607	NLS-bearing protein import into nucleus	biological_process	7	3082	196	152500	0.0469547	0.159548	1.76717	1457388; 590463; 1203283; 590680; 1010662; 1424892; 1203044
GO:0009062	fatty acid catabolic process	biological_process	7	3082	196	152500	0.0469547	0.159548	1.76717	1359653; 1528819; 1365197; 1450601; 1419873; 1482147; 1468237
GO:0006909	phagocytosis	biological_process	4	3082	97	152500	0.0472885	0.160543	2.04045	346006; 1470300; 870284; 196123
GO:0008422	beta-glucosidase activity	molecular_function	12	3082	380	152500	0.0476028	0.16147	1.56255	1402615; 1349006; 1484389; 1402642; 1363923; 2473; 691873; 372994; 69978; 803397; 1512761; 1402630
GO:0015183	L-aspartate transmembrane transporter activity	molecular_function	5	3082	129	152500	0.0476801	0.161592	1.91786	1486492; 1486494; 1356919; 1585784; 1585783
GO:0005832	chaperonin-containing T-complex	cellular_component	8	3082	232	152500	0.0477241	0.161601	1.70624	1429131; 422329; 1462579; 1409267; 1409269; 422374; 1381943; 1486671
GO:0051447	negative regulation of meiotic cell cycle	biological_process	7	3082	197	152500	0.0481144	0.162782	1.7582	389601; 1431500; 1373763; 1483066; 388688; 1507331; 1481406
GO:0012505	endomembrane system	cellular_component	20	3082	697	152500	0.0482464	0.163087	1.41982	1367077; 352384; 1590504; 1456514; 1467597; 47986; 1483212; 709835; 333168; 1412361; 1423367; 1379009; 1378447; 1455380; 1587541; 1367619; 1476564; 1476563; 593926; 1378496
GO:0010388	cullin deneddylation	biological_process	6	3082	163	152500	0.0486752	0.164395	1.82138	1396352; 1346177; 895748; 1473676; 1396419; 435187
GO:0000706	meiotic DNA double-strand break processing	biological_process	3	3082	68	152500	0.0490071	0.165045	2.18298	1037681; 1444577; 1342286
GO:0000791	euchromatin	cellular_component	3	3082	68	152500	0.0490071	0.165045	2.18298	1379085; 1056765; 35360
GO:0038203	TORC2 signaling	biological_process	3	3082	68	152500	0.0490071	0.165045	2.18298	1363134; 1058833; 1449990
GO:0034728	nucleosome organization	biological_process	4	3082	98	152500	0.0490366	0.165045	2.01963	1407237; 1460559; 1126928; 1126676
GO:0005509	calcium ion binding	molecular_function	40	3082	1543	152500	0.0496455	0.165748	1.28272	1441407; 687691; 1384400; 1341842; 1480246; 171990; 1384727; 1504038; 1381681; 1428252; 1486197; 1000897; 377310; 1411715; 1440510; 1384197; 1549094; 1512179; 1427419; 1021545; 1050135; 1502180; 1491065; 1532375; 1496919; 1185931; 832112; 1481169; 1442674; 1477058; 1503224; 1522595; 1343355; 1442097; 1501307; 1560090; 1505665; 1381760; 1465012; 1536370
GO:0004064	arylesterase activity	molecular_function	2	3082	41	152500	0.0497963	0.165748	2.4137	1347306; 1389371
GO:0004105	choline-phosphate cytidylyltransferase activity	molecular_function	2	3082	41	152500	0.0497963	0.165748	2.4137	1504280; 1346719
GO:0006226	dUMP biosynthetic process	biological_process	2	3082	41	152500	0.0497963	0.165748	2.4137	34429; 34382
GO:0006228	UTP biosynthetic process	biological_process	2	3082	41	152500	0.0497963	0.165748	2.4137	552130; 1504783
GO:0006241	CTP biosynthetic process	biological_process	2	3082	41	152500	0.0497963	0.165748	2.4137	552130; 1504783
GO:0007595	lactation	biological_process	2	3082	41	152500	0.0497963	0.165748	2.4137	1384050; 1428219
GO:0032139	dinucleotide insertion or deletion binding	molecular_function	2	3082	41	152500	0.0497963	0.165748	2.4137	1428024; 1502933
GO:0042284	sphingolipid delta-4 desaturase activity	molecular_function	2	3082	41	152500	0.0497963	0.165748	2.4137	1473394; 1509088
GO:0001931	uropod	cellular_component	1	3082	18	152500	0.050432	0.165748	2.74894	570480
GO:0003999	adenine phosphoribosyltransferase activity	molecular_function	1	3082	18	152500	0.050432	0.165748	2.74894	376351
GO:0004061	arylformamidase activity	molecular_function	1	3082	18	152500	0.050432	0.165748	2.74894	770052
GO:0004852	uroporphyrinogen-III synthase activity	molecular_function	1	3082	18	152500	0.050432	0.165748	2.74894	1515326
GO:0005158	insulin receptor binding	molecular_function	1	3082	18	152500	0.050432	0.165748	2.74894	642851
GO:0005274	allantoin uptake transmembrane transporter activity	molecular_function	1	3082	18	152500	0.050432	0.165748	2.74894	1417503
GO:0006780	uroporphyrinogen III biosynthetic process	biological_process	1	3082	18	152500	0.050432	0.165748	2.74894	1515326
GO:0010584	pollen exine formation	biological_process	1	3082	18	152500	0.050432	0.165748	2.74894	822259
GO:0015720	allantoin transport	biological_process	1	3082	18	152500	0.050432	0.165748	2.74894	1417503
GO:0030905	retromer, tubulation complex	cellular_component	1	3082	18	152500	0.050432	0.165748	2.74894	642851
GO:0034461	uropod retraction	biological_process	1	3082	18	152500	0.050432	0.165748	2.74894	570480
GO:0055075	potassium ion homeostasis	biological_process	1	3082	18	152500	0.050432	0.165748	2.74894	1514107
GO:0061136	regulation of proteasomal protein catabolic process	biological_process	1	3082	18	152500	0.050432	0.165748	2.74894	589327
GO:0071254	cytoplasmic U snRNP body	cellular_component	1	3082	18	152500	0.050432	0.165748	2.74894	1062564
GO:0072673	lamellipodium morphogenesis	biological_process	1	3082	18	152500	0.050432	0.165748	2.74894	642851
GO:1903499	regulation of mitotic actomyosin contractile ring assembly	biological_process	1	3082	18	152500	0.050432	0.165748	2.74894	1126109
GO:1990459	transferrin receptor binding	molecular_function	1	3082	18	152500	0.050432	0.165748	2.74894	642851
GO:1990460	leptin receptor binding	molecular_function	1	3082	18	152500	0.050432	0.165748	2.74894	642851
GO:1990753	equatorial cell cortex	cellular_component	1	3082	18	152500	0.050432	0.165748	2.74894	570480
GO:0031966	mitochondrial membrane	cellular_component	20	3082	701	152500	0.0506381	0.166032	1.41172	1585445; 1068127; 1500392; 532525; 1378625; 1490086; 1479153; 841888; 815179; 1371068; 1385250; 1387866; 1352495; 1447165; 1370643; 1494625; 1378700; 1439301; 1425996; 1378423
GO:0004321	fatty-acyl-CoA synthase activity	molecular_function	5	3082	131	152500	0.0506884	0.166032	1.88858	1423628; 281781; 190239; 281811; 1351790
GO:0007420	brain development	biological_process	5	3082	131	152500	0.0506884	0.166032	1.88858	1371272; 1358878; 1465564; 405470; 1587503
GO:0032221	Rpd3S complex	cellular_component	5	3082	131	152500	0.0506884	0.166032	1.88858	14493; 926544; 926609; 1501413; 14523
GO:0009966	regulation of signal transduction	biological_process	4	3082	99	152500	0.0508223	0.166331	1.99923	1380034; 632470; 1584600; 1380492
GO:0030173	integral component of Golgi membrane	cellular_component	12	3082	384	152500	0.050904	0.166459	1.54628	1345753; 1386432; 1386621; 1431128; 1341768; 1348308; 1504395; 32536; 1481566; 1519896; 1490527; 225577
GO:0008469	histone-arginine N-methyltransferase activity	molecular_function	3	3082	69	152500	0.0512236	0.167365	2.15134	470793; 470930; 1445899
GO:0006541	glutamine metabolic process	biological_process	13	3082	423	152500	0.0512827	0.167418	1.52069	1394658; 1483526; 1394643; 1432478; 1420785; 1485975; 786275; 1394667; 1396990; 1474011; 1474003; 1460468; 1506231
GO:0000060	protein import into nucleus, translocation	biological_process	5	3082	132	152500	0.0522351	0.170385	1.87427	1457388; 1203283; 1010662; 1424892; 1203044
GO:0003994	aconitate hydratase activity	molecular_function	4	3082	100	152500	0.0526456	0.171526	1.97923	1410636; 1487087; 1383319; 1586694
GO:0019992	diacylglycerol binding	molecular_function	2	3082	42	152500	0.0528481	0.171526	2.35623	1343263; 1347921
GO:0043010	camera-type eye development	biological_process	2	3082	42	152500	0.0528481	0.171526	2.35623	1021545; 1496919
GO:0047657	alpha-1,3-glucan synthase activity	molecular_function	2	3082	42	152500	0.0528481	0.171526	2.35623	940845; 940768
GO:0070600	fungal-type cell wall (1->3)-alpha-glucan biosynthetic process	biological_process	2	3082	42	152500	0.0528481	0.171526	2.35623	940845; 940768
GO:0097505	Rad6-Rad18 complex	cellular_component	2	3082	42	152500	0.0528481	0.171526	2.35623	1461579; 1492524
GO:0004674	protein serine/threonine kinase activity	molecular_function	70	3082	2880	152500	0.0534243	0.173048	1.20266	346006; 1511717; 1391582; 1402205; 1346119; 1353509; 1571841; 1521202; 493570; 1354272; 1384033; 1376083; 187401; 389601; 1440856; 790967; 1462999; 1431500; 1354232; 1493617; 1402784; 1341815; 882301; 990344; 384732; 1249108; 1477903; 1589437; 1411105; 357216; 1354953; 1368665; 1571831; 1373763; 647828; 1483066; 1362905; 1383789; 1246587; 1341457; 1546653; 727716; 1379802; 1504866; 648918; 147744…
GO:0000038	very long-chain fatty acid metabolic process	biological_process	3	3082	70	152500	0.0534941	0.173048	2.12061	1263404; 46885; 1500799
GO:0006654	phosphatidic acid biosynthetic process	biological_process	3	3082	70	152500	0.0534941	0.173048	2.12061	668096; 1488191; 564472
GO:0031322	ascospore-type prospore-specific spindle pole body remodeling	biological_process	3	3082	70	152500	0.0534941	0.173048	2.12061	1592270; 1188846; 1188166
GO:0032137	guanine/thymine mispair binding	molecular_function	5	3082	133	152500	0.0538102	0.173927	1.86018	1347364; 1497031; 1428024; 1502933; 1035905
GO:0005762	mitochondrial large ribosomal subunit	cellular_component	16	3082	545	152500	0.054258	0.17523	1.45265	56905; 1504989; 1410636; 1378463; 553709; 1487087; 1479204; 1383319; 1378736; 1356575; 13373; 1378720; 553660; 1122856; 1500501; 1586694
GO:0000724	double-strand break repair via homologous recombination	biological_process	21	3082	748	152500	0.0543676	0.175439	1.38917	1390884; 820215; 784417; 1428680; 1390913; 784064; 1531554; 1418519; 1418517; 619230; 312070; 1485090; 1471754; 1471753; 312096; 1456658; 1406118; 1406115; 360044; 31368; 1427830
GO:0016126	sterol biosynthetic process	biological_process	14	3082	466	152500	0.0544634	0.175597	1.48655	1482530; 1343392; 1407766; 1342313; 1392397; 708354; 1507315; 440321; 1392567; 1453631; 1405323; 1504752; 1431487; 1461086
GO:0043021	ribonucleoprotein complex binding	molecular_function	4	3082	101	152500	0.0545065	0.175597	1.95964	1443590; 1355013; 1532180; 1490609
GO:0000160	phosphorelay signal transduction system	biological_process	5	3082	134	152500	0.0554138	0.17602	1.8463	1346118; 444550; 1452303; 1345942; 1510023
GO:0005315	inorganic phosphate transmembrane transporter activity	molecular_function	6	3082	168	152500	0.0555185	0.17602	1.76717	1389139; 1389121; 1389127; 1388889; 1415299; 1389025
GO:0000454	snoRNA guided rRNA pseudouridine synthesis	biological_process	1	3082	19	152500	0.0556273	0.17602	2.60426	1102963
GO:0000783	nuclear telomere cap complex	cellular_component	1	3082	19	152500	0.0556273	0.17602	2.60426	938139
GO:0004167	dopachrome isomerase activity	molecular_function	1	3082	19	152500	0.0556273	0.17602	2.60426	842942
GO:0004747	ribokinase activity	molecular_function	1	3082	19	152500	0.0556273	0.17602	2.60426	1438996
GO:0004798	thymidylate kinase activity	molecular_function	1	3082	19	152500	0.0556273	0.17602	2.60426	1410800
GO:0005154	epidermal growth factor receptor binding	molecular_function	1	3082	19	152500	0.0556273	0.17602	2.60426	642851
GO:0006233	dTDP biosynthetic process	biological_process	1	3082	19	152500	0.0556273	0.17602	2.60426	1410800
GO:0008140	cAMP response element binding protein binding	molecular_function	1	3082	19	152500	0.0556273	0.17602	2.60426	1353943
GO:0016651	oxidoreductase activity, acting on NAD(P)H	molecular_function	1	3082	19	152500	0.0556273	0.17602	2.60426	1347837
GO:0016891	endoribonuclease activity, producing 5'-phosphomonoesters	molecular_function	1	3082	19	152500	0.0556273	0.17602	2.60426	798271
GO:0019303	D-ribose catabolic process	biological_process	1	3082	19	152500	0.0556273	0.17602	2.60426	1438996
GO:0030327	prenylated protein catabolic process	biological_process	1	3082	19	152500	0.0556273	0.17602	2.60426	1481602
GO:0036245	cellular response to menadione	biological_process	1	3082	19	152500	0.0556273	0.17602	2.60426	5006
GO:0045761	regulation of adenylate cyclase activity	biological_process	1	3082	19	152500	0.0556273	0.17602	2.60426	570480
GO:0050178	phenylpyruvate tautomerase activity	molecular_function	1	3082	19	152500	0.0556273	0.17602	2.60426	842942
GO:0061586	positive regulation of transcription by transcription factor localization	biological_process	1	3082	19	152500	0.0556273	0.17602	2.60426	938139
GO:0070791	cleistothecium development	biological_process	1	3082	19	152500	0.0556273	0.17602	2.60426	153502
GO:0071407	cellular response to organic cyclic compound	biological_process	1	3082	19	152500	0.0556273	0.17602	2.60426	589327
GO:0071901	negative regulation of protein serine/threonine kinase activity	biological_process	1	3082	19	152500	0.0556273	0.17602	2.60426	570480
GO:0008142	oxysterol binding	molecular_function	3	3082	71	152500	0.0558183	0.17602	2.09074	1588769; 1026670; 1566427
GO:0030198	extracellular matrix organization	biological_process	3	3082	71	152500	0.0558183	0.17602	2.09074	1371272; 1465564; 1587503
GO:0045128	negative regulation of reciprocal meiotic recombination	biological_process	3	3082	71	152500	0.0558183	0.17602	2.09074	1184800; 1497031; 1184820
GO:0032133	chromosome passenger complex	cellular_component	2	3082	43	152500	0.0559879	0.17602	2.30144	1506284; 632470
GO:0042789	mRNA transcription from RNA polymerase II promoter	biological_process	2	3082	43	152500	0.0559879	0.17602	2.30144	1126928; 1126676
GO:0045900	negative regulation of translational elongation	biological_process	2	3082	43	152500	0.0559879	0.17602	2.30144	1500382; 1425988
GO:0071686	horsetail nucleus	cellular_component	2	3082	43	152500	0.0559879	0.17602	2.30144	1592270; 1447889
GO:1990315	Mcs4 RR-MAPKKK complex	cellular_component	2	3082	43	152500	0.0559879	0.17602	2.30144	1373069; 1345942
GO:1990483	Clr6 histone deacetylase complex I''	cellular_component	2	3082	43	152500	0.0559879	0.17602	2.30144	14493; 14523
GO:0005741	mitochondrial outer membrane	cellular_component	21	3082	751	152500	0.0562531	0.176711	1.38362	1345753; 1495206; 1386432; 448978; 1386684; 448993; 1380034; 1386621; 532525; 1349136; 1341768; 854937; 1493417; 1429254; 1504395; 1367917; 1494625; 448968; 1481566; 1511155; 1380492
GO:0016323	basolateral plasma membrane	cellular_component	4	3082	102	152500	0.056405	0.176905	1.94043	1384050; 1428219; 1514107; 1015766
GO:0031235	intrinsic component of the cytoplasmic side of the plasma membrane	cellular_component	4	3082	102	152500	0.056405	0.176905	1.94043	1371272; 1347520; 1465564; 1587503
GO:0006606	protein import into nucleus	biological_process	18	3082	629	152500	0.0567424	0.17782	1.41599	1381966; 1477752; 1477753; 1472677; 781860; 428270; 1073213; 1388595; 1281624; 1457388; 1076801; 1483565; 1421552; 1281622; 1474765; 1424892; 1365096; 1568804
GO:0006068	ethanol catabolic process	biological_process	7	3082	205	152500	0.0580622	0.181666	1.68959	1059715; 1525490; 467137; 1403546; 1485196; 1478133; 1351549
GO:0000256	allantoin catabolic process	biological_process	3	3082	72	152500	0.058196	0.181666	2.0617	1417503; 1438756; 493061
GO:0005519	cytoskeletal regulatory protein binding	molecular_function	3	3082	72	152500	0.058196	0.181666	2.0617	1369261; 117288; 1493488
GO:0010241	ent-kaurene oxidation to kaurenoic acid	biological_process	4	3082	103	152500	0.0583412	0.181666	1.92159	1425905; 1425908; 1405603; 1348310
GO:0052615	ent-kaurene oxidase activity	molecular_function	4	3082	103	152500	0.0583412	0.181666	1.92159	1425905; 1425908; 1405603; 1348310
GO:0052616	ent-kaur-16-en-19-ol oxidase activity	molecular_function	4	3082	103	152500	0.0583412	0.181666	1.92159	1425905; 1425908; 1405603; 1348310
GO:0052617	ent-kaur-16-en-19-al oxidase activity	molecular_function	4	3082	103	152500	0.0583412	0.181666	1.92159	1425905; 1425908; 1405603; 1348310
GO:0070192	chromosome organization involved in meiotic cell cycle	biological_process	4	3082	103	152500	0.0583412	0.181666	1.92159	553175; 1444577; 1342286; 1413872
GO:0043142	single-stranded DNA-dependent ATPase activity	molecular_function	6	3082	170	152500	0.0584148	0.18175	1.74638	1460760; 1461579; 736659; 1407438; 1492524; 1430036
GO:0090334	regulation of cell wall (1->3)-beta-D-glucan biosynthetic process	biological_process	5	3082	136	152500	0.0587066	0.182513	1.81915	1486976; 1395766; 1410288; 1358521; 1432922
GO:0007265	Ras protein signal transduction	biological_process	9	3082	279	152500	0.0591769	0.183073	1.59616	1269467; 1371272; 1383165; 1269521; 1269380; 1465564; 1587503; 1410302; 1594346
GO:0004375	glycine dehydrogenase (decarboxylating) activity	molecular_function	2	3082	44	152500	0.0592143	0.183073	2.24913	1366541; 37124
GO:0005267	potassium channel activity	molecular_function	2	3082	44	152500	0.0592143	0.183073	2.24913	925546; 1374536
GO:0015848	spermidine transport	biological_process	2	3082	44	152500	0.0592143	0.183073	2.24913	1392493; 908472
GO:0016594	glycine binding	molecular_function	2	3082	44	152500	0.0592143	0.183073	2.24913	1366541; 37124
GO:0044209	AMP salvage	biological_process	2	3082	44	152500	0.0592143	0.183073	2.24913	428463; 376351
GO:1901006	ubiquinone-6 biosynthetic process	biological_process	2	3082	44	152500	0.0592143	0.183073	2.24913	1409398; 1584473
GO:0008783	agmatinase activity	molecular_function	4	3082	104	152500	0.0603149	0.184511	1.90311	1406330; 1406331; 1459657; 1459656
GO:0005816	spindle pole body	cellular_component	5	3082	137	152500	0.0603959	0.184511	1.80587	1369261; 117288; 1555427; 822520; 1493488
GO:0000148	1,3-beta-D-glucan synthase complex	cellular_component	3	3082	73	152500	0.0606271	0.184511	2.03346	1360322; 1396168; 1178373
GO:0031969	chloroplast membrane	cellular_component	3	3082	73	152500	0.0606271	0.184511	2.03346	1411660; 1464960; 1483282
GO:0043813	phosphatidylinositol-3,5-bisphosphate 5-phosphatase activity	molecular_function	3	3082	73	152500	0.0606271	0.184511	2.03346	1136494; 1382024; 1382351
GO:0045010	actin nucleation	biological_process	3	3082	73	152500	0.0606271	0.184511	2.03346	1491788; 1479294; 267868
GO:0000957	mitochondrial RNA catabolic process	biological_process	1	3082	20	152500	0.0610005	0.184511	2.47404	1504879
GO:0000964	mitochondrial RNA 5'-end processing	biological_process	1	3082	20	152500	0.0610005	0.184511	2.47404	1504879
GO:0003823	antigen binding	molecular_function	1	3082	20	152500	0.0610005	0.184511	2.47404	1230829
GO:0004452	isopentenyl-diphosphate delta-isomerase activity	molecular_function	1	3082	20	152500	0.0610005	0.184511	2.47404	1482530
GO:0005227	calcium activated cation channel activity	molecular_function	1	3082	20	152500	0.0610005	0.184511	2.47404	1374536
GO:0005753	mitochondrial proton-transporting ATP synthase complex	cellular_component	1	3082	20	152500	0.0610005	0.184511	2.47404	1492190
GO:0005937	mating projection	cellular_component	1	3082	20	152500	0.0610005	0.184511	2.47404	1481361
GO:0007625	grooming behavior	biological_process	1	3082	20	152500	0.0610005	0.184511	2.47404	588051
GO:0019119	phenanthrene-9,10-epoxide hydrolase activity	molecular_function	1	3082	20	152500	0.0610005	0.184511	2.47404	1427169
GO:0030122	AP-2 adaptor complex	cellular_component	1	3082	20	152500	0.0610005	0.184511	2.47404	1506535
GO:0034647	histone demethylase activity (H3-trimethyl-K4 specific)	molecular_function	1	3082	20	152500	0.0610005	0.184511	2.47404	304306
GO:0035612	AP-2 adaptor complex binding	molecular_function	1	3082	20	152500	0.0610005	0.184511	2.47404	954041
GO:0036071	N-glycan fucosylation	biological_process	1	3082	20	152500	0.0610005	0.184511	2.47404	588051
GO:0036085	GDP-fucose import into Golgi lumen	biological_process	1	3082	20	152500	0.0610005	0.184511	2.47404	588051
GO:0042220	response to cocaine	biological_process	1	3082	20	152500	0.0610005	0.184511	2.47404	1485740
GO:0042599	lamellar body	cellular_component	1	3082	20	152500	0.0610005	0.184511	2.47404	1485740
GO:0045145	single-stranded DNA 5'-3' exodeoxyribonuclease activity	molecular_function	1	3082	20	152500	0.0610005	0.184511	2.47404	1500579
GO:0050992	dimethylallyl diphosphate biosynthetic process	biological_process	1	3082	20	152500	0.0610005	0.184511	2.47404	1482530
GO:0070789	metula development	biological_process	1	3082	20	152500	0.0610005	0.184511	2.47404	1302940
GO:0098609	cell-cell adhesion	biological_process	1	3082	20	152500	0.0610005	0.184511	2.47404	1438066
GO:1905394	retromer complex binding	molecular_function	1	3082	20	152500	0.0610005	0.184511	2.47404	954041
GO:2000535	regulation of entry of bacterium into host cell	biological_process	1	3082	20	152500	0.0610005	0.184511	2.47404	1497426
GO:0030425	dendrite	cellular_component	7	3082	208	152500	0.0621034	0.187243	1.66522	1371272; 1465564; 1587503; 574094; 1508666; 11488; 1506291
GO:0006935	chemotaxis	biological_process	5	3082	138	152500	0.0621137	0.187243	1.79278	1421269; 384732; 1239342; 1452235; 570480
GO:0071805	potassium ion transmembrane transport	biological_process	5	3082	138	152500	0.0621137	0.187243	1.79278	352384; 1494893; 1412361; 1481361; 1587541
GO:0001405	presequence translocase-associated import motor	cellular_component	4	3082	105	152500	0.0623261	0.187243	1.88499	1501167; 1438934; 1464481; 1476142
GO:0005381	iron ion transmembrane transporter activity	molecular_function	4	3082	105	152500	0.0623261	0.187243	1.88499	1377732; 1411308; 1377965; 1384346
GO:0000828	inositol hexakisphosphate kinase activity	molecular_function	2	3082	45	152500	0.0625261	0.187243	2.19915	821337; 821272
GO:0004737	pyruvate decarboxylase activity	molecular_function	2	3082	45	152500	0.0625261	0.187243	2.19915	1494758; 560445
GO:0004860	protein kinase inhibitor activity	molecular_function	2	3082	45	152500	0.0625261	0.187243	2.19915	426284; 187134
GO:0015812	gamma-aminobutyric acid transport	biological_process	2	3082	45	152500	0.0625261	0.187243	2.19915	363475; 363720
GO:0031564	transcription antitermination	biological_process	2	3082	45	152500	0.0625261	0.187243	2.19915	1365124; 1364341
GO:0034967	Set3 complex	cellular_component	2	3082	45	152500	0.0625261	0.187243	2.19915	1496875; 1508169
GO:0050684	regulation of mRNA processing	biological_process	2	3082	45	152500	0.0625261	0.187243	2.19915	1126928; 1126676
GO:0060195	negative regulation of antisense RNA transcription	biological_process	2	3082	45	152500	0.0625261	0.187243	2.19915	1184800; 1184820
GO:0035023	regulation of Rho protein signal transduction	biological_process	9	3082	282	152500	0.0626238	0.187392	1.57918	1486976; 1383413; 1410288; 676734; 1505569; 1383532; 1493930; 1357856; 1445828
GO:0006610	ribosomal protein import into nucleus	biological_process	6	3082	173	152500	0.0629307	0.188131	1.7161	428270; 1457388; 1203283; 1010662; 1424892; 1203044
GO:0030003	cellular cation homeostasis	biological_process	3	3082	74	152500	0.0631111	0.188131	2.00598	1249108; 1246587; 1374536
GO:0030729	acetoacetate-CoA ligase activity	molecular_function	3	3082	74	152500	0.0631111	0.188131	2.00598	109852; 1371247; 1511233
GO:1901583	tetrapeptide transmembrane transport	biological_process	3	3082	74	152500	0.0631111	0.188131	2.00598	866294; 866354; 866447
GO:1901584	tetrapeptide transmembrane transporter activity	molecular_function	3	3082	74	152500	0.0631111	0.188131	2.00598	866294; 866354; 866447
GO:0030054	cell junction	cellular_component	5	3082	139	152500	0.0638602	0.190074	1.77989	1396352; 1473676; 312070; 312096; 1396419
GO:0045053	protein retention in Golgi apparatus	biological_process	5	3082	139	152500	0.0638602	0.190074	1.77989	792967; 642842; 841888; 1587613; 1490527
GO:0016236	macroautophagy	biological_process	8	3082	246	152500	0.0641206	0.190704	1.60913	1362020; 443699; 581464; 1386685; 1345120; 1481612; 1386410; 1348596
GO:0006488	dolichol-linked oligosaccharide biosynthetic process	biological_process	4	3082	106	152500	0.0643747	0.191314	1.8672	1386455; 437482; 1372441; 1481289
GO:0006513	protein monoubiquitination	biological_process	6	3082	174	152500	0.0644819	0.191487	1.70624	332489; 1230829; 1461579; 828108; 1492524; 332452
GO:0006486	protein glycosylation	biological_process	19	3082	681	152500	0.0647982	0.19228	1.38052	1386455; 1501068; 1426546; 1355436; 1017833; 1479553; 1354136; 1017847; 187498; 536605; 1356946; 1379684; 454677; 1379465; 1379233; 1536370; 1372441; 1490527; 1481289
GO:0000390	spliceosomal complex disassembly	biological_process	5	3082	140	152500	0.0656352	0.192348	1.76717	1376189; 1208304; 1377149; 1483996; 174663
GO:0008802	betaine-aldehyde dehydrogenase activity	molecular_function	5	3082	140	152500	0.0656352	0.192348	1.76717	993485; 1059581; 1518751; 577944; 1059650
GO:0016175	superoxide-generating NADPH oxidase activity	molecular_function	3	3082	75	152500	0.0656478	0.192348	1.97923	573123; 1390281; 574094
GO:0034727	piecemeal microautophagy of nucleus	biological_process	3	3082	75	152500	0.0656478	0.192348	1.97923	1026670; 1144446; 1571887
GO:0042554	superoxide anion generation	biological_process	3	3082	75	152500	0.0656478	0.192348	1.97923	573123; 1390281; 574094
GO:0004520	endodeoxyribonuclease activity	molecular_function	2	3082	46	152500	0.0659219	0.192348	2.15134	1531554; 1485090
GO:0005790	smooth endoplasmic reticulum	cellular_component	2	3082	46	152500	0.0659219	0.192348	2.15134	491544; 187134
GO:0008206	bile acid metabolic process	biological_process	2	3082	46	152500	0.0659219	0.192348	2.15134	46885; 1500799
GO:0043420	anthranilate metabolic process	biological_process	2	3082	46	152500	0.0659219	0.192348	2.15134	770052; 1440056
GO:0051489	regulation of filopodium assembly	biological_process	2	3082	46	152500	0.0659219	0.192348	2.15134	1470300; 870284
GO:0071885	N-terminal protein N-methyltransferase activity	molecular_function	2	3082	46	152500	0.0659219	0.192348	2.15134	1354427; 1354132
GO:0000082	G1/S transition of mitotic cell cycle	biological_process	6	3082	175	152500	0.0660561	0.192348	1.69649	346006; 838725; 1421269; 1239342; 1452235; 1442520
GO:0000919	cell plate assembly	biological_process	1	3082	21	152500	0.0665422	0.192348	2.35623	118154
GO:0002049	pyoverdine biosynthetic process	biological_process	1	3082	21	152500	0.0665422	0.192348	2.35623	1158281
GO:0004109	coproporphyrinogen oxidase activity	molecular_function	1	3082	21	152500	0.0665422	0.192348	2.35623	1497023
GO:0004333	fumarate hydratase activity	molecular_function	1	3082	21	152500	0.0665422	0.192348	2.35623	61799
GO:0004829	threonine-tRNA ligase activity	molecular_function	1	3082	21	152500	0.0665422	0.192348	2.35623	995115
GO:0005375	copper ion transmembrane transporter activity	molecular_function	1	3082	21	152500	0.0665422	0.192348	2.35623	1384050
GO:0006435	threonyl-tRNA aminoacylation	biological_process	1	3082	21	152500	0.0665422	0.192348	2.35623	995115
GO:0007614	short-term memory	biological_process	1	3082	21	152500	0.0665422	0.192348	2.35623	1347520
GO:0010797	regulation of multivesicular body size involved in endosome transport	biological_process	1	3082	21	152500	0.0665422	0.192348	2.35623	1371414
GO:0016247	channel regulator activity	molecular_function	1	3082	21	152500	0.0665422	0.192348	2.35623	1371414
GO:0016857	racemase and epimerase activity, acting on carbohydrates and derivatives	molecular_function	1	3082	21	152500	0.0665422	0.192348	2.35623	1452153
GO:0018055	peptidyl-lysine lipoylation	biological_process	1	3082	21	152500	0.0665422	0.192348	2.35623	1481262
GO:0031365	N-terminal protein amino acid modification	biological_process	1	3082	21	152500	0.0665422	0.192348	2.35623	1487537
GO:0031627	telomeric loop formation	biological_process	1	3082	21	152500	0.0665422	0.192348	2.35623	938139
GO:0032024	positive regulation of insulin secretion	biological_process	1	3082	21	152500	0.0665422	0.192348	2.35623	1371326
GO:0034040	lipid-transporting ATPase activity	molecular_function	1	3082	21	152500	0.0665422	0.192348	2.35623	451049
GO:0034720	histone H3-K4 demethylation	biological_process	1	3082	21	152500	0.0665422	0.192348	2.35623	304306
GO:0045239	tricarboxylic acid cycle enzyme complex	cellular_component	1	3082	21	152500	0.0665422	0.192348	2.35623	61799
GO:0047545	2-hydroxyglutarate dehydrogenase activity	molecular_function	1	3082	21	152500	0.0665422	0.192348	2.35623	825465
GO:0070037	rRNA (pseudouridine) methyltransferase activity	molecular_function	1	3082	21	152500	0.0665422	0.192348	2.35623	1189390
GO:0071957	old mitotic spindle pole body	cellular_component	1	3082	21	152500	0.0665422	0.192348	2.35623	725876
GO:0072370	histone H2A-S121 phosphorylation	biological_process	1	3082	21	152500	0.0665422	0.192348	2.35623	725876
GO:0072371	histone kinase activity (H2A-S121 specific)	molecular_function	1	3082	21	152500	0.0665422	0.192348	2.35623	725876
GO:0004180	carboxypeptidase activity	molecular_function	8	3082	248	152500	0.0667207	0.192721	1.59616	1490531; 1503858; 123996; 1421973; 1475185; 486173; 83015; 82887
GO:0006458	'de novo' protein folding	biological_process	9	3082	286	152500	0.067417	0.194508	1.55709	1429131; 1587923; 422329; 1462579; 1409267; 1409269; 422374; 1381943; 1486671
GO:0071028	nuclear mRNA surveillance	biological_process	5	3082	141	152500	0.0674388	0.194508	1.75464	1391445; 1447553; 1506808; 1447571; 1416984
GO:0016584	nucleosome positioning	biological_process	7	3082	212	152500	0.0677584	0.195286	1.6338	1184800; 488606; 1184820; 414313; 1025634; 1375857; 414430
GO:0043020	NADPH oxidase complex	cellular_component	3	3082	76	152500	0.0682368	0.19652	1.95319	573123; 1390281; 574094
GO:0048017	inositol lipid-mediated signaling	biological_process	4	3082	108	152500	0.0685839	0.197374	1.83262	668096; 580650; 1342239; 1493060
GO:0004525	ribonuclease III activity	molecular_function	6	3082	177	152500	0.0692733	0.198846	1.67732	708098; 1443445; 1443370; 708118; 1494199; 708117
GO:0004742	dihydrolipoyllysine-residue acetyltransferase activity	molecular_function	2	3082	47	152500	0.0694004	0.198846	2.10557	1433972; 1293815
GO:0016706	oxidoreductase activity, acting on paired donors, with incorporation or reduction of molecular oxygen, 2-oxoglutarate as one donor, and incorporation of one atom each of oxygen into both donors	molecular_function	2	3082	47	152500	0.0694004	0.198846	2.10557	304306; 850284
GO:0030705	cytoskeleton-dependent intracellular transport	biological_process	2	3082	47	152500	0.0694004	0.198846	2.10557	1375311; 1223464
GO:0090382	phagosome maturation	biological_process	2	3082	47	152500	0.0694004	0.198846	2.10557	1477903; 1424720
GO:1903479	mitotic actomyosin contractile ring assembly actin filament organization	biological_process	2	3082	47	152500	0.0694004	0.198846	2.10557	1555427; 822520
GO:0102483	scopolin beta-glucosidase activity	molecular_function	13	3082	444	152500	0.0701757	0.199115	1.44876	1402615; 1349006; 1484389; 1402642; 1363923; 2473; 691873; 372994; 1578435; 69978; 803397; 1512761; 1402630
GO:0006825	copper ion transport	biological_process	3	3082	77	152500	0.0708778	0.199115	1.92783	822122; 1408556; 1428219
GO:0016021	integral component of membrane	cellular_component	498	3082	23227	152500	0.0712254	0.199115	1.0609	1473361; 1383115; 647592; 1183667; 1351225; 1504899; 1348806; 1585518; 1527695; 822122; 1510849; 1136477; 668340; 1499202; 634150; 1344327; 1265497; 1443714; 643083; 1077400; 238008; 1349074; 833610; 1367711; 1386455; 1353123; 925546; 1352057; 1346118; 562590; 573123; 1476864; 1374483; 1374225; 1416207; 147822; 1349842; 1148902; 1480482; 719019; 786878; 1408101; 1468874; 352384; 1513221; 1344880;…
GO:0070478	nuclear-transcribed mRNA catabolic process, 3'-5' exonucleolytic nonsense-mediated decay	biological_process	8	3082	252	152500	0.0721169	0.199115	1.57082	1391445; 1447553; 1353437; 1506808; 1467804; 1447571; 1416984; 154449
GO:0003973	(S)-2-hydroxy-acid oxidase activity	molecular_function	1	3082	22	152500	0.0722434	0.199115	2.24913	825465
GO:0004755	saccharopine dehydrogenase (NADP+, L-glutamate-forming) activity	molecular_function	1	3082	22	152500	0.0722434	0.199115	2.24913	800121
GO:0006753	nucleoside phosphate metabolic process	biological_process	1	3082	22	152500	0.0722434	0.199115	2.24913	1432706
GO:0007257	activation of JUN kinase activity	biological_process	1	3082	22	152500	0.0722434	0.199115	2.24913	1508666
GO:0007405	neuroblast proliferation	biological_process	1	3082	22	152500	0.0722434	0.199115	2.24913	1504234
GO:0008306	associative learning	biological_process	1	3082	22	152500	0.0722434	0.199115	2.24913	1347520
GO:0008893	guanosine-3',5'-bis(diphosphate) 3'-diphosphatase activity	molecular_function	1	3082	22	152500	0.0722434	0.199115	2.24913	1432706
GO:0009242	colanic acid biosynthetic process	biological_process	1	3082	22	152500	0.0722434	0.199115	2.24913	1452153
GO:0010296	prenylcysteine methylesterase activity	molecular_function	1	3082	22	152500	0.0722434	0.199115	2.24913	1499975
GO:0010945	CoA pyrophosphatase activity	molecular_function	1	3082	22	152500	0.0722434	0.199115	2.24913	1432706
GO:0015929	hexosaminidase activity	molecular_function	1	3082	22	152500	0.0722434	0.199115	2.24913	273134
GO:0016443	bidentate ribonuclease III activity	molecular_function	1	3082	22	152500	0.0722434	0.199115	2.24913	874743
GO:0016979	lipoate-protein ligase activity	molecular_function	1	3082	22	152500	0.0722434	0.199115	2.24913	1481262
GO:0016992	lipoate synthase activity	molecular_function	1	3082	22	152500	0.0722434	0.199115	2.24913	1493375
GO:0018731	1-oxa-2-oxocycloheptane lactonase activity	molecular_function	1	3082	22	152500	0.0722434	0.199115	2.24913	1499975
GO:0018732	sulfolactone hydrolase activity	molecular_function	1	3082	22	152500	0.0722434	0.199115	2.24913	1499975
GO:0018733	3,4-dihydrocoumarin hydrolase activity	molecular_function	1	3082	22	152500	0.0722434	0.199115	2.24913	1499975
GO:0018734	butyrolactone hydrolase activity	molecular_function	1	3082	22	152500	0.0722434	0.199115	2.24913	1499975
GO:0018773	acetylpyruvate hydrolase activity	molecular_function	1	3082	22	152500	0.0722434	0.199115	2.24913	1589590
GO:0019619	3,4-dihydroxybenzoate catabolic process	biological_process	1	3082	22	152500	0.0722434	0.199115	2.24913	501467
GO:0030162	regulation of proteolysis	biological_process	1	3082	22	152500	0.0722434	0.199115	2.24913	1370876
GO:0031254	cell trailing edge	cellular_component	1	3082	22	152500	0.0722434	0.199115	2.24913	570480
GO:0032797	SMN complex	cellular_component	1	3082	22	152500	0.0722434	0.199115	2.24913	794174
GO:0034545	fumarylpyruvate hydrolase activity	molecular_function	1	3082	22	152500	0.0722434	0.199115	2.24913	1589590
GO:0034892	endosulfan lactone lactonase activity	molecular_function	1	3082	22	152500	0.0722434	0.199115	2.24913	1499975
GO:0035197	siRNA binding	molecular_function	1	3082	22	152500	0.0722434	0.199115	2.24913	874743
GO:0035251	UDP-glucosyltransferase activity	molecular_function	1	3082	22	152500	0.0722434	0.199115	2.24913	273134
GO:0035460	L-ascorbate 6-phosphate lactonase activity	molecular_function	1	3082	22	152500	0.0722434	0.199115	2.24913	1499975
GO:0042723	thiamine-containing compound metabolic process	biological_process	1	3082	22	152500	0.0722434	0.199115	2.24913	1445894
GO:0043829	tRNA-specific adenosine-37 deaminase activity	molecular_function	1	3082	22	152500	0.0722434	0.199115	2.24913	1186460
GO:0043905	Ser-tRNA(Thr) hydrolase activity	molecular_function	1	3082	22	152500	0.0722434	0.199115	2.24913	1499975
GO:0043906	Ala-tRNA(Pro) hydrolase activity	molecular_function	1	3082	22	152500	0.0722434	0.199115	2.24913	1499975
GO:0043908	Ser(Gly)-tRNA(Ala) hydrolase activity	molecular_function	1	3082	22	152500	0.0722434	0.199115	2.24913	1499975
GO:0047130	saccharopine dehydrogenase (NADP+, L-lysine-forming) activity	molecular_function	1	3082	22	152500	0.0722434	0.199115	2.24913	1433464
GO:0047131	saccharopine dehydrogenase (NAD+, L-glutamate-forming) activity	molecular_function	1	3082	22	152500	0.0722434	0.199115	2.24913	1433464
GO:0047376	all-trans-retinyl-palmitate hydrolase, all-trans-retinol forming activity	molecular_function	1	3082	22	152500	0.0722434	0.199115	2.24913	1499975
GO:0047443	4-hydroxy-4-methyl-2-oxoglutarate aldolase activity	molecular_function	1	3082	22	152500	0.0722434	0.199115	2.24913	501467
GO:0047453	ATP-dependent NAD(P)H-hydrate dehydratase activity	molecular_function	1	3082	22	152500	0.0722434	0.199115	2.24913	638252
GO:0047621	acylpyruvate hydrolase activity	molecular_function	1	3082	22	152500	0.0722434	0.199115	2.24913	1589590
GO:0048699	generation of neurons	biological_process	1	3082	22	152500	0.0722434	0.199115	2.24913	1495893
GO:0050253	retinyl-palmitate esterase activity	molecular_function	1	3082	22	152500	0.0722434	0.199115	2.24913	1499975
GO:0050882	voluntary musculoskeletal movement	biological_process	1	3082	22	152500	0.0722434	0.199115	2.24913	226268
GO:0052767	mannosyl-oligosaccharide 1,6-alpha-mannosidase activity	molecular_function	1	3082	22	152500	0.0722434	0.199115	2.24913	1499975
GO:0052768	mannosyl-oligosaccharide 1,3-alpha-mannosidase activity	molecular_function	1	3082	22	152500	0.0722434	0.199115	2.24913	1499975
GO:0052855	ADP-dependent NAD(P)H-hydrate dehydratase activity	molecular_function	1	3082	22	152500	0.0722434	0.199115	2.24913	638252
GO:0070370	cellular heat acclimation	biological_process	1	3082	22	152500	0.0722434	0.199115	2.24913	791942
GO:0070551	endoribonuclease activity, cleaving siRNA-paired mRNA	molecular_function	1	3082	22	152500	0.0722434	0.199115	2.24913	874743
GO:0080030	methyl indole-3-acetate esterase activity	molecular_function	1	3082	22	152500	0.0722434	0.199115	2.24913	1499975
GO:0080031	methyl salicylate esterase activity	molecular_function	1	3082	22	152500	0.0722434	0.199115	2.24913	1499975
GO:0080032	methyl jasmonate esterase activity	molecular_function	1	3082	22	152500	0.0722434	0.199115	2.24913	1499975
GO:0009116	nucleoside metabolic process	biological_process	4	3082	110	152500	0.0729417	0.19971	1.7993	1505439; 1357696; 1388510; 1589400
GO:0004067	asparaginase activity	molecular_function	2	3082	48	152500	0.0729601	0.19971	2.0617	1379621; 1376477
GO:0004828	serine-tRNA ligase activity	molecular_function	2	3082	48	152500	0.0729601	0.19971	2.0617	40550; 340535
GO:0006434	seryl-tRNA aminoacylation	biological_process	2	3082	48	152500	0.0729601	0.19971	2.0617	40550; 340535
GO:0019919	peptidyl-arginine methylation, to asymmetrical-dimethyl arginine	biological_process	2	3082	48	152500	0.0729601	0.19971	2.0617	470793; 470930
GO:0035879	plasma membrane lactate transport	biological_process	2	3082	48	152500	0.0729601	0.19971	2.0617	1385007; 1539209
GO:0043195	terminal bouton	cellular_component	2	3082	48	152500	0.0729601	0.19971	2.0617	1434948; 1498789
GO:0045740	positive regulation of DNA replication	biological_process	2	3082	48	152500	0.0729601	0.19971	2.0617	736659; 1430036
GO:0097056	selenocysteinyl-tRNA(Sec) biosynthetic process	biological_process	2	3082	48	152500	0.0729601	0.19971	2.0617	40550; 340535
GO:0019563	glycerol catabolic process	biological_process	5	3082	144	152500	0.0730209	0.19971	1.71809	1415437; 1468695; 1021545; 1488627; 1496919
GO:0043407	negative regulation of MAP kinase activity	biological_process	5	3082	144	152500	0.0730209	0.19971	1.71809	1485740; 1371272; 1465564; 1587503; 1351731
GO:0006508	proteolysis	biological_process	27	3082	1030	152500	0.0735248	0.200511	1.29707	411442; 1356381; 1055620; 110439; 411407; 859309; 563521; 1384040; 1350227; 1349564; 1360690; 411418; 1454332; 1548429; 1383764; 1471361; 1268547; 411341; 1197196; 1441994; 1375123; 854193; 1363220; 516937; 1387166; 1383886; 110382
GO:0003374	dynamin family protein polymerization involved in mitochondrial fission	biological_process	3	3082	78	152500	0.0735704	0.200511	1.90311	532525; 841888; 1494625
GO:0033885	10-hydroxy-9-(phosphonooxy)octadecanoate phosphatase activity	molecular_function	3	3082	78	152500	0.0735704	0.200511	1.90311	1411980; 1385010; 1465269
GO:0034354	'de novo' NAD biosynthetic process from tryptophan	biological_process	3	3082	78	152500	0.0735704	0.200511	1.90311	81607; 1440056; 1376644
GO:0042577	lipid phosphatase activity	molecular_function	3	3082	78	152500	0.0735704	0.200511	1.90311	1411980; 1385010; 1465269
GO:0006782	protoporphyrinogen IX biosynthetic process	biological_process	5	3082	145	152500	0.0749386	0.204098	1.70624	1497023; 1423316; 1515326; 1356499; 1479526
GO:0004128	cytochrome-b5 reductase activity, acting on NAD(P)H	molecular_function	4	3082	111	152500	0.075176	0.204318	1.78309	1592978; 1454320; 1493417; 1422813
GO:0009451	RNA modification	biological_process	4	3082	111	152500	0.075176	0.204318	1.78309	1474115; 1420897; 1218891; 1497782
GO:0071851	mitotic G1 cell cycle arrest in response to nitrogen starvation	biological_process	4	3082	111	152500	0.075176	0.204318	1.78309	1373069; 1184800; 1184820; 1117313
GO:0007422	peripheral nervous system development	biological_process	3	3082	79	152500	0.0763142	0.206094	1.87902	1371272; 1465564; 1587503
GO:0005764	lysosome	cellular_component	9	3082	293	152500	0.076353	0.206094	1.51989	1485740; 1349074; 1481602; 1493497; 1342419; 1045836; 1028334; 516937; 1387166
GO:0004830	tryptophan-tRNA ligase activity	molecular_function	2	3082	49	152500	0.0765996	0.206094	2.01963	840086; 840309
GO:0006436	tryptophanyl-tRNA aminoacylation	biological_process	2	3082	49	152500	0.0765996	0.206094	2.01963	840086; 840309
GO:0019200	carbohydrate kinase activity	molecular_function	2	3082	49	152500	0.0765996	0.206094	2.01963	1412839; 1438996
GO:0031416	NatB complex	cellular_component	2	3082	49	152500	0.0765996	0.206094	2.01963	1126109; 1440640
GO:0035242	protein-arginine omega-N asymmetric methyltransferase activity	molecular_function	2	3082	49	152500	0.0765996	0.206094	2.01963	470793; 470930
GO:0044805	late nucleophagy	biological_process	2	3082	49	152500	0.0765996	0.206094	2.01963	1144446; 1571887
GO:0046434	organophosphate catabolic process	biological_process	2	3082	49	152500	0.0765996	0.206094	2.01963	1420066; 1473283
GO:0047837	D-xylose 1-dehydrogenase (NADP+) activity	molecular_function	2	3082	49	152500	0.0765996	0.206094	2.01963	1361361; 1354824
GO:0050291	sphingosine N-acyltransferase activity	molecular_function	2	3082	49	152500	0.0765996	0.206094	2.01963	1482861; 1506934
GO:0071782	endoplasmic reticulum tubular network	cellular_component	2	3082	49	152500	0.0765996	0.206094	2.01963	761604; 1592429
GO:0071786	endoplasmic reticulum tubular network organization	biological_process	2	3082	49	152500	0.0765996	0.206094	2.01963	761604; 1592429
GO:1990816	vacuole-mitochondrion membrane contact site	cellular_component	2	3082	49	152500	0.0765996	0.206094	2.01963	792967; 1374536
GO:0016746	transferase activity, transferring acyl groups	molecular_function	7	3082	218	152500	0.0768153	0.206094	1.58883	643083; 1374225; 688101; 1377659; 1445958; 224808; 1445410
GO:0005302	L-tyrosine transmembrane transporter activity	molecular_function	4	3082	112	152500	0.077447	0.206094	1.76717	1463856; 67440; 67589; 1505365
GO:0006691	leukotriene metabolic process	biological_process	4	3082	112	152500	0.077447	0.206094	1.76717	1007655; 1347365; 1499172; 1346693
GO:0008812	choline dehydrogenase activity	molecular_function	4	3082	112	152500	0.077447	0.206094	1.76717	1483952; 1181425; 577944; 1421023
GO:0030915	Smc5-Smc6 complex	cellular_component	4	3082	112	152500	0.077447	0.206094	1.76717	784417; 784064; 312070; 312096
GO:0071456	cellular response to hypoxia	biological_process	4	3082	112	152500	0.077447	0.206094	1.76717	1494157; 1442016; 1443358; 1082313
GO:0030007	cellular potassium ion homeostasis	biological_process	8	3082	256	152500	0.0777755	0.206094	1.54628	925546; 352384; 6211; 1357532; 1412361; 1486058; 1355016; 1587541
GO:0000053	argininosuccinate metabolic process	biological_process	1	3082	23	152500	0.0780956	0.206094	2.15134	122916
GO:0003963	RNA-3'-phosphate cyclase activity	molecular_function	1	3082	23	152500	0.0780956	0.206094	2.15134	1433558
GO:0004055	argininosuccinate synthase activity	molecular_function	1	3082	23	152500	0.0780956	0.206094	2.15134	122916
GO:0004424	imidazoleglycerol-phosphate dehydratase activity	molecular_function	1	3082	23	152500	0.0780956	0.206094	2.15134	850321
GO:0004689	phosphorylase kinase activity	molecular_function	1	3082	23	152500	0.0780956	0.206094	2.15134	865798
GO:0004746	riboflavin synthase activity	molecular_function	1	3082	23	152500	0.0780956	0.206094	2.15134	1344181
GO:0005964	phosphorylase kinase complex	cellular_component	1	3082	23	152500	0.0780956	0.206094	2.15134	865798
GO:0016772	transferase activity, transferring phosphorus-containing groups	molecular_function	1	3082	23	152500	0.0780956	0.206094	2.15134	1585246
GO:0030141	secretory granule	cellular_component	1	3082	23	152500	0.0780956	0.206094	2.15134	26422
GO:0033022	cyclopentanol catabolic process	biological_process	1	3082	23	152500	0.0780956	0.206094	2.15134	252742
GO:0033466	trans-zeatin biosynthetic process	biological_process	1	3082	23	152500	0.0780956	0.206094	2.15134	1486290
GO:0036283	positive regulation of transcription factor import into nucleus in response to oxidative stress	biological_process	1	3082	23	152500	0.0780956	0.206094	2.15134	1373069
GO:0036494	positive regulation of translation initiation in response to endoplasmic reticulum stress	biological_process	1	3082	23	152500	0.0780956	0.206094	2.15134	187134
GO:0042272	nuclear RNA export factor complex	cellular_component	1	3082	23	152500	0.0780956	0.206094	2.15134	1505741
GO:0044232	organelle membrane contact site	cellular_component	1	3082	23	152500	0.0780956	0.206094	2.15134	792967
GO:0045502	dynein binding	molecular_function	1	3082	23	152500	0.0780956	0.206094	2.15134	990207
GO:0046523	S-methyl-5-thioribose-1-phosphate isomerase activity	molecular_function	1	3082	23	152500	0.0780956	0.206094	2.15134	1538225
GO:0047799	cyclopentanone monooxygenase activity	molecular_function	1	3082	23	152500	0.0780956	0.206094	2.15134	252742
GO:0048481	plant ovule development	biological_process	1	3082	23	152500	0.0780956	0.206094	2.15134	40550
GO:0060250	germ-line stem-cell niche homeostasis	biological_process	1	3082	23	152500	0.0780956	0.206094	2.15134	1097486
GO:1903912	negative regulation of endoplasmic reticulum stress-induced eIF2 alpha phosphorylation	biological_process	1	3082	23	152500	0.0780956	0.206094	2.15134	187134
GO:1990263	MAPK cascade in response to starvation	biological_process	1	3082	23	152500	0.0780956	0.206094	2.15134	1373069
GO:0044611	nuclear pore inner ring	cellular_component	3	3082	80	152500	0.0791086	0.208627	1.85553	1510846; 1475350; 1422137
GO:0044183	protein binding involved in protein folding	molecular_function	8	3082	257	152500	0.0792312	0.20881	1.54026	1429131; 422329; 1462579; 1409267; 1409269; 422374; 1381943; 1486671
GO:0001106	RNA polymerase II transcription corepressor activity	molecular_function	4	3082	113	152500	0.0797545	0.209906	1.75153	14493; 926544; 926609; 14523
GO:0070847	core mediator complex	cellular_component	4	3082	113	152500	0.0797545	0.209906	1.75153	1414668; 1505242; 1482046; 626516
GO:0000832	inositol hexakisphosphate 5-kinase activity	molecular_function	2	3082	50	152500	0.0803173	0.210114	1.97923	821337; 821272
GO:0002083	4-hydroxybenzoate decaprenyltransferase activity	molecular_function	2	3082	50	152500	0.0803173	0.210114	1.97923	392251; 1258243
GO:0006020	inositol metabolic process	biological_process	2	3082	50	152500	0.0803173	0.210114	1.97923	821337; 821272
GO:0006073	cellular glucan metabolic process	biological_process	2	3082	50	152500	0.0803173	0.210114	1.97923	1507439; 451584
GO:0042973	glucan endo-1,3-beta-D-glucosidase activity	molecular_function	2	3082	50	152500	0.0803173	0.210114	1.97923	1391897; 1558908
GO:0047293	4-hydroxybenzoate nonaprenyltransferase activity	molecular_function	2	3082	50	152500	0.0803173	0.210114	1.97923	392251; 1258243
GO:0052723	inositol hexakisphosphate 1-kinase activity	molecular_function	2	3082	50	152500	0.0803173	0.210114	1.97923	821337; 821272
GO:0052724	inositol hexakisphosphate 3-kinase activity	molecular_function	2	3082	50	152500	0.0803173	0.210114	1.97923	821337; 821272
GO:0071918	urea transmembrane transport	biological_process	2	3082	50	152500	0.0803173	0.210114	1.97923	1392493; 908472
GO:0006895	Golgi to endosome transport	biological_process	5	3082	148	152500	0.0808616	0.211397	1.67165	1348760; 153502; 1350703; 1511169; 1399583
GO:0016559	peroxisome fission	biological_process	3	3082	81	152500	0.0819533	0.21375	1.83262	1197774; 532525; 1494625
GO:0030334	regulation of cell migration	biological_process	3	3082	81	152500	0.0819533	0.21375	1.83262	1383413; 1383532; 1357856
GO:0090305	nucleic acid phosphodiester bond hydrolysis	biological_process	3	3082	81	152500	0.0819533	0.21375	1.83262	1446911; 1506355; 736659
GO:0033698	Rpd3L complex	cellular_component	4	3082	114	152500	0.0820985	0.21375	1.73617	14493; 926544; 926609; 14523
GO:0007124	pseudohyphal growth	biological_process	5	3082	149	152500	0.0828923	0.21375	1.66043	1369261; 117288; 973553; 835071; 1493488
GO:0046677	response to antibiotic	biological_process	9	3082	298	152500	0.0831657	0.21375	1.49439	1148902; 1427823; 1000461; 1149260; 153375; 1000472; 1492030; 1481169; 1502683
GO:0000942	condensed nuclear chromosome outer kinetochore	cellular_component	1	3082	24	152500	0.0840901	0.21375	2.0617	1562110
GO:0001411	hyphal tip	cellular_component	1	3082	24	152500	0.0840901	0.21375	2.0617	1302940
GO:0001965	G-protein alpha-subunit binding	molecular_function	1	3082	24	152500	0.0840901	0.21375	2.0617	410644
GO:0003873	6-phosphofructo-2-kinase activity	molecular_function	1	3082	24	152500	0.0840901	0.21375	2.0617	405470
GO:0004817	cysteine-tRNA ligase activity	molecular_function	1	3082	24	152500	0.0840901	0.21375	2.0617	1490370
GO:0006404	RNA import into nucleus	biological_process	1	3082	24	152500	0.0840901	0.21375	2.0617	781860
GO:0006423	cysteinyl-tRNA aminoacylation	biological_process	1	3082	24	152500	0.0840901	0.21375	2.0617	1490370
GO:0006481	C-terminal protein methylation	biological_process	1	3082	24	152500	0.0840901	0.21375	2.0617	1353943
GO:0008700	4-hydroxy-2-oxoglutarate aldolase activity	molecular_function	1	3082	24	152500	0.0840901	0.21375	2.0617	1258116
GO:0009070	serine family amino acid biosynthetic process	biological_process	1	3082	24	152500	0.0840901	0.21375	2.0617	1112988
GO:0009957	epidermal cell fate specification	biological_process	1	3082	24	152500	0.0840901	0.21375	2.0617	1398986
GO:0015993	molecular hydrogen transport	biological_process	1	3082	24	152500	0.0840901	0.21375	2.0617	1353969
GO:0016557	peroxisome membrane biogenesis	biological_process	1	3082	24	152500	0.0840901	0.21375	2.0617	1197774
GO:0036105	peroxisome membrane class-1 targeting sequence binding	molecular_function	1	3082	24	152500	0.0840901	0.21375	2.0617	1197774
GO:0042771	intrinsic apoptotic signaling pathway in response to DNA damage by p53 class mediator	biological_process	1	3082	24	152500	0.0840901	0.21375	2.0617	1230829
GO:0043281	regulation of cysteine-type endopeptidase activity involved in apoptotic process	biological_process	1	3082	24	152500	0.0840901	0.21375	2.0617	373144
GO:0043942	negative regulation of sexual sporulation resulting in formation of a cellular spore	biological_process	1	3082	24	152500	0.0840901	0.21375	2.0617	1451862
GO:0045046	protein import into peroxisome membrane	biological_process	1	3082	24	152500	0.0840901	0.21375	2.0617	1197774
GO:0047988	hydroxyacid-oxoacid transhydrogenase activity	molecular_function	1	3082	24	152500	0.0840901	0.21375	2.0617	1353969
GO:0052905	tRNA (guanine(9)-N(1))-methyltransferase activity	molecular_function	1	3082	24	152500	0.0840901	0.21375	2.0617	359003
GO:0070124	mitochondrial translational initiation	biological_process	1	3082	24	152500	0.0840901	0.21375	2.0617	1367920
GO:0070850	TACC/TOG complex	cellular_component	1	3082	24	152500	0.0840901	0.21375	2.0617	1562110
GO:0072663	establishment of protein localization to peroxisome	biological_process	1	3082	24	152500	0.0840901	0.21375	2.0617	1197774
GO:0097308	cellular response to farnesol	biological_process	1	3082	24	152500	0.0840901	0.21375	2.0617	669054
GO:1900131	negative regulation of lipid binding	biological_process	1	3082	24	152500	0.0840901	0.21375	2.0617	1197774
GO:2001046	positive regulation of integrin-mediated signaling pathway	biological_process	1	3082	24	152500	0.0840901	0.21375	2.0617	1097486
GO:0000117	regulation of transcription involved in G2/M transition of mitotic cell cycle	biological_process	2	3082	51	152500	0.0841117	0.21375	1.94043	926544; 926609
GO:0000829	inositol heptakisphosphate kinase activity	molecular_function	2	3082	51	152500	0.0841117	0.21375	1.94043	821337; 821272
GO:0001786	phosphatidylserine binding	molecular_function	2	3082	51	152500	0.0841117	0.21375	1.94043	1026670; 578529
GO:0003961	O-acetylhomoserine aminocarboxypropyltransferase activity	molecular_function	2	3082	51	152500	0.0841117	0.21375	1.94043	761179; 760935
GO:0004310	farnesyl-diphosphate farnesyltransferase activity	molecular_function	2	3082	51	152500	0.0841117	0.21375	1.94043	1352057; 540685
GO:0006729	tetrahydrobiopterin biosynthetic process	biological_process	2	3082	51	152500	0.0841117	0.21375	1.94043	1391767; 1391697
GO:0008276	protein methyltransferase activity	molecular_function	2	3082	51	152500	0.0841117	0.21375	1.94043	1354427; 1354132
GO:0008420	CTD phosphatase activity	molecular_function	2	3082	51	152500	0.0841117	0.21375	1.94043	1365124; 1364341
GO:0044351	macropinocytosis	biological_process	2	3082	51	152500	0.0841117	0.21375	1.94043	1477903; 1424720
GO:0051038	negative regulation of transcription involved in meiotic cell cycle	biological_process	2	3082	51	152500	0.0841117	0.21375	1.94043	926544; 926609
GO:0051996	squalene synthase activity	molecular_function	2	3082	51	152500	0.0841117	0.21375	1.94043	1352057; 540685
GO:0006116	NADH oxidation	biological_process	3	3082	82	152500	0.0848477	0.21548	1.81028	1392454; 1392596; 1489310
GO:0005684	U2-type spliceosomal complex	cellular_component	11	3082	378	152500	0.0852629	0.216394	1.43992	1376189; 1208304; 1424702; 1424704; 1570889; 1377149; 1483996; 24681; 1477889; 1594042; 1491302
GO:0031491	nucleosome binding	molecular_function	6	3082	187	152500	0.0867369	0.219992	1.58762	1367314; 488606; 1126928; 1126676; 1238745; 1369429
GO:0043234	protein complex	cellular_component	28	3082	1093	152500	0.0873372	0.221371	1.26758	190421; 500687; 1585200; 1371272; 1588769; 857009; 1492210; 654787; 873541; 1197774; 1465564; 1343266; 1268491; 1532279; 642851; 1463598; 1439832; 1122659; 1587503; 607231; 1134049; 1387866; 1028334; 873447; 26669; 1268093; 1015766; 1499456
GO:0008409	5'-3' exonuclease activity	molecular_function	3	3082	83	152500	0.0877914	0.221425	1.78846	820215; 1390913; 1430036
GO:0010032	meiotic chromosome condensation	biological_process	2	3082	52	152500	0.0879812	0.221425	1.90311	901915; 1507208
GO:0016156	fumarate reductase (NADH) activity	molecular_function	2	3082	52	152500	0.0879812	0.221425	1.90311	1445385; 641342
GO:0031222	arabinan catabolic process	biological_process	2	3082	52	152500	0.0879812	0.221425	1.90311	1495723; 1416350
GO:0035024	negative regulation of Rho protein signal transduction	biological_process	2	3082	52	152500	0.0879812	0.221425	1.90311	1423269; 1476472
GO:0045548	phenylalanine ammonia-lyase activity	molecular_function	2	3082	52	152500	0.0879812	0.221425	1.90311	1407719; 705405
GO:0051304	chromosome separation	biological_process	2	3082	52	152500	0.0879812	0.221425	1.90311	901915; 1507208
GO:0061775	cohesin ATPase activity	molecular_function	2	3082	52	152500	0.0879812	0.221425	1.90311	747924; 748134
GO:0061776	DNA ring activity	molecular_function	2	3082	52	152500	0.0879812	0.221425	1.90311	747924; 748134
GO:0071960	maintenance of mitotic sister chromatid cohesion, centromeric	biological_process	2	3082	52	152500	0.0879812	0.221425	1.90311	1585230; 1501208
GO:1905213	negative regulation of mitotic chromosome condensation	biological_process	2	3082	52	152500	0.0879812	0.221425	1.90311	1365124; 1364341
GO:0046513	ceramide biosynthetic process	biological_process	6	3082	188	152500	0.0886089	0.222861	1.57918	1485740; 1482861; 1473394; 1045836; 1509088; 1506934
GO:0005744	mitochondrial inner membrane presequence translocase complex	cellular_component	5	3082	152	152500	0.0891528	0.223887	1.62766	1501167; 1438934; 785381; 1349742; 1430499
GO:0016055	Wnt signaling pathway	biological_process	8	3082	264	152500	0.0898816	0.223887	1.49942	1391582; 1354272; 589327; 1222608; 1504866; 17880; 1365821; 1378388
GO:0004001	adenosine kinase activity	molecular_function	1	3082	25	152500	0.0902189	0.223887	1.97923	428463
GO:0004130	cytochrome-c peroxidase activity	molecular_function	1	3082	25	152500	0.0902189	0.223887	1.97923	1274013
GO:0004592	pantoate-beta-alanine ligase activity	molecular_function	1	3082	25	152500	0.0902189	0.223887	1.97923	1505299
GO:0004615	phosphomannomutase activity	molecular_function	1	3082	25	152500	0.0902189	0.223887	1.97923	184427
GO:0004735	pyrroline-5-carboxylate reductase activity	molecular_function	1	3082	25	152500	0.0902189	0.223887	1.97923	964112
GO:0006847	plasma membrane acetate transport	biological_process	1	3082	25	152500	0.0902189	0.223887	1.97923	1363805
GO:0008336	gamma-butyrobetaine dioxygenase activity	molecular_function	1	3082	25	152500	0.0902189	0.223887	1.97923	1467572
GO:0009887	animal organ morphogenesis	biological_process	1	3082	25	152500	0.0902189	0.223887	1.97923	1398986
GO:0015123	acetate transmembrane transporter activity	molecular_function	1	3082	25	152500	0.0902189	0.223887	1.97923	1363805
GO:0030331	estrogen receptor binding	molecular_function	1	3082	25	152500	0.0902189	0.223887	1.97923	1222608
GO:0030951	establishment or maintenance of microtubule cytoskeleton polarity	biological_process	1	3082	25	152500	0.0902189	0.223887	1.97923	1562110
GO:0031171	ferricrocin biosynthetic process	biological_process	1	3082	25	152500	0.0902189	0.223887	1.97923	1420221
GO:0033832	alpha,alpha-trehalose phosphorylase (configuration-retaining) activity	molecular_function	1	3082	25	152500	0.0902189	0.223887	1.97923	962960
GO:0050691	regulation of defense response to virus by host	biological_process	1	3082	25	152500	0.0902189	0.223887	1.97923	1389702
GO:0051972	regulation of telomerase activity	biological_process	1	3082	25	152500	0.0902189	0.223887	1.97923	1504495
GO:0070016	armadillo repeat domain binding	molecular_function	1	3082	25	152500	0.0902189	0.223887	1.97923	1222608
GO:0090606	single-species surface biofilm formation	biological_process	1	3082	25	152500	0.0902189	0.223887	1.97923	835071
GO:0097039	protein linear polyubiquitination	biological_process	1	3082	25	152500	0.0902189	0.223887	1.97923	1389702
GO:1990423	RZZ complex	cellular_component	1	3082	25	152500	0.0902189	0.223887	1.97923	637974
GO:0010339	external side of cell wall	cellular_component	3	3082	84	152500	0.0907838	0.224861	1.76717	1400372; 1400278; 1484705
GO:0033263	CORVET complex	cellular_component	3	3082	84	152500	0.0907838	0.224861	1.76717	714127; 1341647; 1380107
GO:0071007	U2-type catalytic step 2 spliceosome	cellular_component	3	3082	84	152500	0.0907838	0.224861	1.76717	1378070; 1508086; 1348983
GO:0006816	calcium ion transport	biological_process	7	3082	227	152500	0.0916941	0.22611	1.52584	1046375; 1046159; 1409214; 1590112; 144554; 1462525; 1521512
GO:0005759	mitochondrial matrix	cellular_component	55	3082	2300	152500	0.091766	0.22611	1.18324	1344436; 1484303; 1394063; 925957; 553324; 1362020; 1352321; 1433972; 539747; 1480295; 1467092; 1354553; 1480153; 1398228; 1398222; 1446213; 1274013; 1497899; 1366744; 1587923; 1382210; 16965; 1358425; 1464481; 443350; 1394125; 1357586; 1573927; 1293815; 1510407; 739442; 1434027; 1474549; 1397442; 1421340; 1341749; 1393964; 1421200; 1356499; 1514365; 1398216; 9500; 832112; 1498164; 443400; 138229…
GO:0006811	ion transport	biological_process	9	3082	304	152500	0.0918149	0.22611	1.46489	943138; 1068127; 1593764; 1365650; 1411660; 1464960; 1365404; 697809; 1385763
GO:0000144	cellular bud neck septin ring	cellular_component	2	3082	53	152500	0.0919242	0.22611	1.8672	1357942; 1502070
GO:0004034	aldose 1-epimerase activity	molecular_function	2	3082	53	152500	0.0919242	0.22611	1.8672	356795; 356711
GO:0006563	L-serine metabolic process	biological_process	2	3082	53	152500	0.0919242	0.22611	1.8672	1442016; 1112988
GO:0017040	ceramidase activity	molecular_function	2	3082	53	152500	0.0919242	0.22611	1.8672	1361105; 1493497
GO:0030846	termination of RNA polymerase II transcription, poly(A)-coupled	biological_process	2	3082	53	152500	0.0919242	0.22611	1.8672	1365124; 1364341
GO:0043619	regulation of transcription from RNA polymerase II promoter in response to oxidative stress	biological_process	2	3082	53	152500	0.0919242	0.22611	1.8672	1585886; 1408913
GO:0070827	chromatin maintenance	biological_process	2	3082	53	152500	0.0919242	0.22611	1.8672	1126928; 1126676
GO:1900036	positive regulation of cellular response to heat	biological_process	2	3082	53	152500	0.0919242	0.22611	1.8672	1563918; 453355
GO:0008180	COP9 signalosome	cellular_component	6	3082	190	152500	0.0924209	0.227189	1.56255	1396352; 1346177; 895748; 1473676; 1396419; 435187
GO:0031097	medial cortex	cellular_component	9	3082	305	152500	0.0933067	0.229223	1.46009	1402205; 1395766; 1358521; 1432922; 1477446; 1477448; 1491788; 940548; 1479294
GO:0015186	L-glutamine transmembrane transporter activity	molecular_function	3	3082	85	152500	0.0938244	0.230061	1.74638	1463856; 67440; 67589
GO:0016274	protein-arginine N-methyltransferase activity	molecular_function	3	3082	85	152500	0.0938244	0.230061	1.74638	470793; 470930; 1445899
GO:0050681	androgen receptor binding	molecular_function	3	3082	85	152500	0.0938244	0.230061	1.74638	1355013; 1532180; 1490609
GO:0016779	nucleotidyltransferase activity	molecular_function	4	3082	119	152500	0.0943566	0.23063	1.66322	1345248; 1364450; 1371233; 1371243
GO:0004758	serine C-palmitoyltransferase activity	molecular_function	2	3082	54	152500	0.095939	0.23063	1.83262	1414165; 1467438
GO:0005797	Golgi medial cisterna	cellular_component	2	3082	54	152500	0.095939	0.23063	1.83262	795260; 224860
GO:0016471	vacuolar proton-transporting V-type ATPase complex	cellular_component	2	3082	54	152500	0.095939	0.23063	1.83262	1571447; 835885
GO:0032264	IMP salvage	biological_process	2	3082	54	152500	0.095939	0.23063	1.83262	1503285; 1480896
GO:0046835	carbohydrate phosphorylation	biological_process	2	3082	54	152500	0.095939	0.23063	1.83262	1412839; 1438996
GO:0051593	response to folic acid	biological_process	2	3082	54	152500	0.095939	0.23063	1.83262	1442016; 1134049
GO:0070507	regulation of microtubule cytoskeleton organization	biological_process	2	3082	54	152500	0.095939	0.23063	1.83262	821337; 821272
GO:0034314	Arp2/3 complex-mediated actin nucleation	biological_process	6	3082	192	152500	0.0963231	0.23063	1.54628	938769; 1486279; 1488547; 1488079; 1468434; 1468438
GO:0000735	removal of nonhomologous ends	biological_process	1	3082	26	152500	0.0964741	0.23063	1.90311	1497031
GO:0001958	endochondral ossification	biological_process	1	3082	26	152500	0.0964741	0.23063	1.90311	1442016
GO:0003855	3-dehydroquinate dehydratase activity	molecular_function	1	3082	26	152500	0.0964741	0.23063	1.90311	1489784
GO:0003856	3-dehydroquinate synthase activity	molecular_function	1	3082	26	152500	0.0964741	0.23063	1.90311	1489784
GO:0003866	3-phosphoshikimate 1-carboxyvinyltransferase activity	molecular_function	1	3082	26	152500	0.0964741	0.23063	1.90311	1489784
GO:0003991	acetylglutamate kinase activity	molecular_function	1	3082	26	152500	0.0964741	0.23063	1.90311	1503479
GO:0004655	porphobilinogen synthase activity	molecular_function	1	3082	26	152500	0.0964741	0.23063	1.90311	1479526
GO:0004673	protein histidine kinase activity	molecular_function	1	3082	26	152500	0.0964741	0.23063	1.90311	669054
GO:0004679	AMP-activated protein kinase activity	molecular_function	1	3082	26	152500	0.0964741	0.23063	1.90311	835071
GO:0004740	pyruvate dehydrogenase (acetyl-transferring) kinase activity	molecular_function	1	3082	26	152500	0.0964741	0.23063	1.90311	1164263
GO:0004764	shikimate 3-dehydrogenase (NADP+) activity	molecular_function	1	3082	26	152500	0.0964741	0.23063	1.90311	1489784
GO:0004765	shikimate kinase activity	molecular_function	1	3082	26	152500	0.0964741	0.23063	1.90311	1489784
GO:0005641	nuclear envelope lumen	cellular_component	1	3082	26	152500	0.0964741	0.23063	1.90311	835071
GO:0005754	mitochondrial proton-transporting ATP synthase, catalytic core	cellular_component	1	3082	26	152500	0.0964741	0.23063	1.90311	1440867
GO:0006530	asparagine catabolic process	biological_process	1	3082	26	152500	0.0964741	0.23063	1.90311	1376477
GO:0006672	ceramide metabolic process	biological_process	1	3082	26	152500	0.0964741	0.23063	1.90311	32536
GO:0007000	nucleolus organization	biological_process	1	3082	26	152500	0.0964741	0.23063	1.90311	878524
GO:0021587	cerebellum morphogenesis	biological_process	1	3082	26	152500	0.0964741	0.23063	1.90311	1442016
GO:0030823	regulation of cGMP metabolic process	biological_process	1	3082	26	152500	0.0964741	0.23063	1.90311	1442016
GO:0032791	lead ion binding	molecular_function	1	3082	26	152500	0.0964741	0.23063	1.90311	1479526
GO:0033212	iron assimilation	biological_process	1	3082	26	152500	0.0964741	0.23063	1.90311	1420221
GO:0036252	positive regulation of transcription from RNA polymerase II promoter in response to menadione	biological_process	1	3082	26	152500	0.0964741	0.23063	1.90311	1508312
GO:0043506	regulation of JUN kinase activity	biological_process	1	3082	26	152500	0.0964741	0.23063	1.90311	1442016
GO:0050421	nitrite reductase (NO-forming) activity	molecular_function	1	3082	26	152500	0.0964741	0.23063	1.90311	1442016
GO:0051730	GTP-dependent polyribonucleotide 5'-hydroxyl-kinase activity	molecular_function	1	3082	26	152500	0.0964741	0.23063	1.90311	1430242
GO:0060135	maternal process involved in female pregnancy	biological_process	1	3082	26	152500	0.0964741	0.23063	1.90311	1442016
GO:0060351	cartilage development involved in endochondral bone morphogenesis	biological_process	1	3082	26	152500	0.0964741	0.23063	1.90311	1442016
GO:0061635	regulation of protein complex stability	biological_process	1	3082	26	152500	0.0964741	0.23063	1.90311	1371414
GO:0070025	carbon monoxide binding	molecular_function	1	3082	26	152500	0.0964741	0.23063	1.90311	1442016
GO:0070026	nitric oxide binding	molecular_function	1	3082	26	152500	0.0964741	0.23063	1.90311	1442016
GO:0071313	cellular response to caffeine	biological_process	1	3082	26	152500	0.0964741	0.23063	1.90311	1508312
GO:1903791	uracil transmembrane transport	biological_process	1	3082	26	152500	0.0964741	0.23063	1.90311	913547
GO:0005851	eukaryotic translation initiation factor 2B complex	cellular_component	5	3082	156	152500	0.0978884	0.233868	1.58592	1416811; 1470061; 1364450; 1371233; 1371243
GO:0032454	histone demethylase activity (H3-K9 specific)	molecular_function	4	3082	121	152500	0.0995068	0.235227	1.63573	872127; 1443784; 1417085; 1513558
GO:0000242	pericentriolar material	cellular_component	2	3082	55	152500	0.100024	0.235227	1.7993	1375311; 1223464
GO:0004328	formamidase activity	molecular_function	2	3082	55	152500	0.100024	0.235227	1.7993	770052; 728720
GO:0004421	hydroxymethylglutaryl-CoA synthase activity	molecular_function	2	3082	55	152500	0.100024	0.235227	1.7993	636496; 636521
GO:0005310	dicarboxylic acid transmembrane transporter activity	molecular_function	2	3082	55	152500	0.100024	0.235227	1.7993	1427732; 1197419
GO:0030596	alpha-L-rhamnosidase activity	molecular_function	2	3082	55	152500	0.100024	0.235227	1.7993	1474034; 1474032
GO:0030847	termination of RNA polymerase II transcription, exosome-dependent	biological_process	2	3082	55	152500	0.100024	0.235227	1.7993	1365124; 1364341
GO:0032126	eisosome	cellular_component	2	3082	55	152500	0.100024	0.235227	1.7993	1427688; 1480577
GO:0034225	regulation of transcription from RNA polymerase II promoter in response to zinc ion starvation	biological_process	2	3082	55	152500	0.100024	0.235227	1.7993	128410; 1493580
GO:0043539	protein serine/threonine kinase activator activity	molecular_function	2	3082	55	152500	0.100024	0.235227	1.7993	1585230; 1501208
GO:0006265	DNA topological change	biological_process	3	3082	87	152500	0.100048	0.235227	1.70624	1421444; 1023315; 146566
GO:0016121	carotene catabolic process	biological_process	3	3082	87	152500	0.100048	0.235227	1.70624	1160135; 1468302; 1495192
GO:0006096	glycolytic process	biological_process	14	3082	512	152500	0.100236	0.235227	1.35299	1469603; 1469608; 1416355; 1416354; 1345530; 1350086; 1499591; 1593368; 874297; 1495725; 1513043; 1469610; 1469611; 1416352
GO:0004712	protein serine/threonine/tyrosine kinase activity	molecular_function	10	3082	350	152500	0.10138	0.235227	1.41374	1571841; 1440856; 1462999; 1589437; 1571831; 727716; 1504866; 648918; 936590; 1592858
GO:0005628	prospore membrane	cellular_component	10	3082	350	152500	0.10138	0.235227	1.41374	668096; 792967; 1188846; 1188166; 1368667; 642842; 1488191; 940845; 940768; 564472
GO:0005615	extracellular space	cellular_component	31	3082	1243	152500	0.101394	0.235227	1.23404	1485740; 1347485; 1460310; 1460312; 1514225; 1590320; 1493969; 401754; 1464158; 1364157; 1502064; 859309; 1363264; 400268; 849509; 925100; 1097486; 1484669; 842942; 120497; 266598; 306063; 479574; 1197196; 1481169; 854193; 1406984; 1584969; 416788; 1485915; 1465266
GO:0000281	mitotic cytokinesis	biological_process	15	3082	555	152500	0.101987	0.235227	1.33732	1506284; 1555427; 1341815; 822520; 384732; 632470; 1477903; 1509678; 1508688; 938769; 1062952; 570480; 1424720; 264473; 1396985
GO:0004439	phosphatidylinositol-4,5-bisphosphate 5-phosphatase activity	molecular_function	4	3082	122	152500	0.102134	0.235227	1.62232	1136494; 1382024; 1382351; 1444912
GO:0008138	protein tyrosine/serine/threonine phosphatase activity	molecular_function	9	3082	311	152500	0.102558	0.235227	1.43192	1466685; 1386616; 1425175; 1425174; 1478357; 1351731; 1413408; 570480; 1386404
GO:0070481	nuclear-transcribed mRNA catabolic process, non-stop decay	biological_process	9	3082	311	152500	0.102558	0.235227	1.43192	1391445; 1447553; 1353437; 1506808; 8056; 1467804; 1447571; 1416984; 154449
GO:0000406	double-strand/single-strand DNA junction binding	molecular_function	1	3082	27	152500	0.102848	0.235227	1.83262	1497031
GO:0001974	blood vessel remodeling	biological_process	1	3082	27	152500	0.102848	0.235227	1.83262	1442016
GO:0003916	DNA topoisomerase activity	molecular_function	1	3082	27	152500	0.102848	0.235227	1.83262	1421444
GO:0003977	UDP-N-acetylglucosamine diphosphorylase activity	molecular_function	1	3082	27	152500	0.102848	0.235227	1.83262	30816
GO:0004103	choline kinase activity	molecular_function	1	3082	27	152500	0.102848	0.235227	1.83262	433268
GO:0004305	ethanolamine kinase activity	molecular_function	1	3082	27	152500	0.102848	0.235227	1.83262	433268
GO:0004372	glycine hydroxymethyltransferase activity	molecular_function	1	3082	27	152500	0.102848	0.235227	1.83262	1112988
GO:0004587	ornithine-oxo-acid transaminase activity	molecular_function	1	3082	27	152500	0.102848	0.235227	1.83262	609609
GO:0004839	ubiquitin activating enzyme activity	molecular_function	1	3082	27	152500	0.102848	0.235227	1.83262	1522421
GO:0005548	phospholipid transporter activity	molecular_function	1	3082	27	152500	0.102848	0.235227	1.83262	1026670
GO:0006113	fermentation	biological_process	1	3082	27	152500	0.102848	0.235227	1.83262	719019
GO:0006528	asparagine metabolic process	biological_process	1	3082	27	152500	0.102848	0.235227	1.83262	1376477
GO:0006919	activation of cysteine-type endopeptidase activity involved in apoptotic process	biological_process	1	3082	27	152500	0.102848	0.235227	1.83262	1444310
GO:0007089	traversing start control point of mitotic cell cycle	biological_process	1	3082	27	152500	0.102848	0.235227	1.83262	117188
GO:0007280	pole cell migration	biological_process	1	3082	27	152500	0.102848	0.235227	1.83262	942675
GO:0007369	gastrulation	biological_process	1	3082	27	152500	0.102848	0.235227	1.83262	1454175
GO:0008582	regulation of synaptic growth at neuromuscular junction	biological_process	1	3082	27	152500	0.102848	0.235227	1.83262	942675
GO:0008595	anterior/posterior axis specification, embryo	biological_process	1	3082	27	152500	0.102848	0.235227	1.83262	942675
GO:0015038	glutathione disulfide oxidoreductase activity	molecular_function	1	3082	27	152500	0.102848	0.235227	1.83262	1259580
GO:0015898	amiloride transport	biological_process	1	3082	27	152500	0.102848	0.235227	1.83262	1481169
GO:0016229	steroid dehydrogenase activity	molecular_function	1	3082	27	152500	0.102848	0.235227	1.83262	1395255
GO:0019544	arginine catabolic process to glutamate	biological_process	1	3082	27	152500	0.102848	0.235227	1.83262	609609
GO:0032302	MutSbeta complex	cellular_component	1	3082	27	152500	0.102848	0.235227	1.83262	1497031
GO:0032975	amino acid transmembrane import into vacuole	biological_process	1	3082	27	152500	0.102848	0.235227	1.83262	1505365
GO:0035376	sterol import	biological_process	1	3082	27	152500	0.102848	0.235227	1.83262	973553
GO:0042078	germ-line stem cell division	biological_process	1	3082	27	152500	0.102848	0.235227	1.83262	942675
GO:0042773	ATP synthesis coupled electron transport	biological_process	1	3082	27	152500	0.102848	0.235227	1.83262	1507975
GO:0044117	growth of symbiont in host	biological_process	1	3082	27	152500	0.102848	0.235227	1.83262	1386136
GO:0044810	Dma1-dependent checkpoint	biological_process	1	3082	27	152500	0.102848	0.235227	1.83262	253185
GO:0045703	ketoreductase activity	molecular_function	1	3082	27	152500	0.102848	0.235227	1.83262	1558911
GO:0047816	D-arabinose 1-dehydrogenase (NAD) activity	molecular_function	1	3082	27	152500	0.102848	0.235227	1.83262	1360342
GO:0050880	regulation of blood vessel size	biological_process	1	3082	27	152500	0.102848	0.235227	1.83262	1442016
GO:0051090	regulation of sequence-specific DNA binding transcription factor activity	biological_process	1	3082	27	152500	0.102848	0.235227	1.83262	1491728
GO:0051156	glucose 6-phosphate metabolic process	biological_process	1	3082	27	152500	0.102848	0.235227	1.83262	962960
GO:0061176	type Ib terminal bouton	cellular_component	1	3082	27	152500	0.102848	0.235227	1.83262	942675
GO:0061177	type Is terminal bouton	cellular_component	1	3082	27	152500	0.102848	0.235227	1.83262	942675
GO:0070485	dehydro-D-arabinono-1,4-lactone biosynthetic process	biological_process	1	3082	27	152500	0.102848	0.235227	1.83262	1360342
GO:0072341	modified amino acid binding	molecular_function	1	3082	27	152500	0.102848	0.235227	1.83262	1442016
GO:0090452	lithium ion import	biological_process	1	3082	27	152500	0.102848	0.235227	1.83262	1505365
GO:0090513	L-histidine transmembrane import into vacuole	biological_process	1	3082	27	152500	0.102848	0.235227	1.83262	1505365
GO:0090514	L-tyrosine transmembrane import into vacuole	biological_process	1	3082	27	152500	0.102848	0.235227	1.83262	1505365
GO:0090515	L-glutamate transmembrane import into vacuole	biological_process	1	3082	27	152500	0.102848	0.235227	1.83262	1505365
GO:0090516	L-serine transmembrane import into vacuole	biological_process	1	3082	27	152500	0.102848	0.235227	1.83262	1505365
GO:0090517	L-lysine transmembrane import into vacuole	biological_process	1	3082	27	152500	0.102848	0.235227	1.83262	1505365
GO:0090518	L-arginine transmembrane import into vacuole	biological_process	1	3082	27	152500	0.102848	0.235227	1.83262	1505365
GO:0097482	muscle cell postsynaptic density	cellular_component	1	3082	27	152500	0.102848	0.235227	1.83262	942675
GO:0102339	3-oxo-arachidoyl-CoA reductase activity	molecular_function	1	3082	27	152500	0.102848	0.235227	1.83262	1558911
GO:0102340	3-oxo-behenoyl-CoA reductase activity	molecular_function	1	3082	27	152500	0.102848	0.235227	1.83262	1558911
GO:0102341	3-oxo-lignoceroyl-CoA reductase activity	molecular_function	1	3082	27	152500	0.102848	0.235227	1.83262	1558911
GO:0102342	3-oxo-cerotoyl-CoA reductase activity	molecular_function	1	3082	27	152500	0.102848	0.235227	1.83262	1558911
GO:1901481	L-glutamate import involved in cellular response to nitrogen starvation	biological_process	1	3082	27	152500	0.102848	0.235227	1.83262	1505365
GO:1902364	negative regulation of protein localization to spindle pole body	biological_process	1	3082	27	152500	0.102848	0.235227	1.83262	253185
GO:2000270	negative regulation of fibroblast apoptotic process	biological_process	1	3082	27	152500	0.102848	0.235227	1.83262	1504534
GO:0047372	acylglycerol lipase activity	molecular_function	3	3082	88	152500	0.103229	0.235961	1.68685	1502719; 1380034; 1380492
GO:0006897	endocytosis	biological_process	34	3082	1379	152500	0.103999	0.236746	1.21998	1391582; 1427688; 1588769; 1480577; 1354272; 1382024; 873541; 823337; 1343263; 1431128; 1026670; 642851; 1310788; 1382351; 1369123; 817133; 642842; 841888; 502593; 1506535; 1504866; 1488547; 17880; 873447; 196123; 1491788; 1347921; 1365821; 850388; 1468434; 1468438; 1479294; 1378388; 267868
GO:0001129	RNA polymerase II transcription factor activity, TBP-class protein binding, involved in preinitiation complex assembly	molecular_function	2	3082	56	152500	0.104178	0.236746	1.76717	1515589; 13760
GO:0004550	nucleoside diphosphate kinase activity	molecular_function	2	3082	56	152500	0.104178	0.236746	1.76717	552130; 1504783
GO:0006695	cholesterol biosynthetic process	biological_process	2	3082	56	152500	0.104178	0.236746	1.76717	636496; 636521
GO:0009800	cinnamic acid biosynthetic process	biological_process	2	3082	56	152500	0.104178	0.236746	1.76717	1407719; 705405
GO:0015489	putrescine transmembrane transporter activity	molecular_function	2	3082	56	152500	0.104178	0.236746	1.76717	1392493; 908472
GO:0031116	positive regulation of microtubule polymerization	biological_process	2	3082	56	152500	0.104178	0.236746	1.76717	1388595; 1365096
GO:0031156	regulation of sorocarp development	biological_process	2	3082	56	152500	0.104178	0.236746	1.76717	1341815; 264473
GO:0034247	snoRNA splicing	biological_process	2	3082	56	152500	0.104178	0.236746	1.76717	480790; 480831
GO:0070402	NADPH binding	molecular_function	2	3082	56	152500	0.104178	0.236746	1.76717	1452185; 1484105
GO:0010043	response to zinc ion	biological_process	7	3082	234	152500	0.104331	0.236957	1.4802	1585445; 1384050; 850548; 1371068; 1235128; 1385250; 1255729
GO:0098789	pre-mRNA cleavage required for polyadenylation	biological_process	4	3082	123	152500	0.104795	0.237872	1.60913	480790; 480831; 1365124; 1364341
GO:0017157	regulation of exocytosis	biological_process	3	3082	89	152500	0.106457	0.241503	1.66789	26422; 26669; 940548
GO:0030041	actin filament polymerization	biological_process	5	3082	160	152500	0.10706	0.242406	1.54628	1486279; 1488547; 570480; 1468434; 1468438
GO:0001135	transcription factor activity, RNA polymerase II transcription factor recruiting	molecular_function	4	3082	124	152500	0.10749	0.242406	1.59616	1453495; 94337; 94421; 1592583
GO:0008301	DNA binding, bending	molecular_function	4	3082	124	152500	0.10749	0.242406	1.59616	1453495; 94337; 94421; 1592583
GO:0006999	nuclear pore organization	biological_process	2	3082	57	152500	0.108398	0.242406	1.73617	590463; 590680
GO:0008630	intrinsic apoptotic signaling pathway in response to DNA damage	biological_process	2	3082	57	152500	0.108398	0.242406	1.73617	1347364; 1230829
GO:0030837	negative regulation of actin filament polymerization	biological_process	2	3082	57	152500	0.108398	0.242406	1.73617	1470300; 870284
GO:0071473	cellular response to cation stress	biological_process	2	3082	57	152500	0.108398	0.242406	1.73617	1249108; 1246587
GO:0007275	multicellular organism development	biological_process	16	3082	603	152500	0.109051	0.242406	1.31292	1587932; 1487903; 431613; 1359317; 1397117; 1487921; 1347034; 1413165; 1413164; 1413166; 1443951; 1466446; 1466447; 1466445; 1370010; 1397167
GO:0000003	reproduction	biological_process	1	3082	28	152500	0.109334	0.242406	1.76717	990207
GO:0000009	alpha-1,6-mannosyltransferase activity	molecular_function	1	3082	28	152500	0.109334	0.242406	1.76717	1481289
GO:0000702	oxidized base lesion DNA N-glycosylase activity	molecular_function	1	3082	28	152500	0.109334	0.242406	1.76717	1134049
GO:0002526	acute inflammatory response	biological_process	1	3082	28	152500	0.109334	0.242406	1.76717	1134049
GO:0003844	1,4-alpha-glucan branching enzyme activity	molecular_function	1	3082	28	152500	0.109334	0.242406	1.76717	82900
GO:0003870	5-aminolevulinate synthase activity	molecular_function	1	3082	28	152500	0.109334	0.242406	1.76717	1356499
GO:0004478	methionine adenosyltransferase activity	molecular_function	1	3082	28	152500	0.109334	0.242406	1.76717	1141627
GO:0004719	protein-L-isoaspartate (D-aspartate) O-methyltransferase activity	molecular_function	1	3082	28	152500	0.109334	0.242406	1.76717	1448185
GO:0005052	peroxisome matrix targeting signal-1 binding	molecular_function	1	3082	28	152500	0.109334	0.242406	1.76717	1479546
GO:0007232	osmosensory signaling pathway via Sho1 osmosensor	biological_process	1	3082	28	152500	0.109334	0.242406	1.76717	973553
GO:0010106	cellular response to iron ion starvation	biological_process	1	3082	28	152500	0.109334	0.242406	1.76717	1420221
GO:0010121	arginine catabolic process to proline via ornithine	biological_process	1	3082	28	152500	0.109334	0.242406	1.76717	609609
GO:0010514	induction of conjugation with cellular fusion	biological_process	1	3082	28	152500	0.109334	0.242406	1.76717	1561855
GO:0016429	tRNA (adenine-N1-)-methyltransferase activity	molecular_function	1	3082	28	152500	0.109334	0.242406	1.76717	1081919
GO:0017134	fibroblast growth factor binding	molecular_function	1	3082	28	152500	0.109334	0.242406	1.76717	1504534
GO:0018820	cyanamide hydratase activity	molecular_function	1	3082	28	152500	0.109334	0.242406	1.76717	1544634
GO:0018890	cyanamide metabolic process	biological_process	1	3082	28	152500	0.109334	0.242406	1.76717	1544634
GO:0030952	establishment or maintenance of cytoskeleton polarity	biological_process	1	3082	28	152500	0.109334	0.242406	1.76717	1527665
GO:0031001	response to brefeldin A	biological_process	1	3082	28	152500	0.109334	0.242406	1.76717	795260
GO:0036066	protein O-linked fucosylation	biological_process	1	3082	28	152500	0.109334	0.242406	1.76717	588051
GO:0038073	MAP kinase kinase kinase activity involved in conjugation with cellular fusion	molecular_function	1	3082	28	152500	0.109334	0.242406	1.76717	1561855
GO:0043169	cation binding	molecular_function	1	3082	28	152500	0.109334	0.242406	1.76717	82900
GO:0052909	18S rRNA (adenine(1779)-N(6)/adenine(1780)-N(6))-dimethyltransferase activity	molecular_function	1	3082	28	152500	0.109334	0.242406	1.76717	9500
GO:0052917	dol-P-Man:Man(7)GlcNAc(2)-PP-Dol alpha-1,6-mannosyltransferase activity	molecular_function	1	3082	28	152500	0.109334	0.242406	1.76717	1481289
GO:0070893	transposon integration	biological_process	1	3082	28	152500	0.109334	0.242406	1.76717	798882
GO:0090161	Golgi ribbon formation	biological_process	1	3082	28	152500	0.109334	0.242406	1.76717	226268
GO:1900035	negative regulation of cellular response to heat	biological_process	1	3082	28	152500	0.109334	0.242406	1.76717	953295
GO:1902500	vacuolar HOPS complex	cellular_component	1	3082	28	152500	0.109334	0.242406	1.76717	729967
GO:1902684	negative regulation of receptor localization to synapse	biological_process	1	3082	28	152500	0.109334	0.242406	1.76717	1504899
GO:1902857	positive regulation of non-motile cilium assembly	biological_process	1	3082	28	152500	0.109334	0.242406	1.76717	1506291
GO:1903695	MAPK cascade involved in ascospore formation	biological_process	1	3082	28	152500	0.109334	0.242406	1.76717	1561855
GO:2000311	regulation of alpha-amino-3-hydroxy-5-methyl-4-isoxazole propionate selective glutamate receptor activity	biological_process	1	3082	28	152500	0.109334	0.242406	1.76717	1504899
GO:0006874	cellular calcium ion homeostasis	biological_process	13	3082	478	152500	0.109474	0.24258	1.34571	105775; 1358770; 1474098; 687691; 1420882; 1486197; 1375815; 1549094; 1185931; 1474100; 1505665; 224860; 1484437
GO:0006694	steroid biosynthetic process	biological_process	3	3082	90	152500	0.109729	0.242869	1.64936	1087900; 1510401; 1398246
GO:0043570	maintenance of DNA repeat elements	biological_process	3	3082	90	152500	0.109729	0.242869	1.64936	1497031; 1037681; 1035905
GO:0006559	L-phenylalanine catabolic process	biological_process	4	3082	125	152500	0.110219	0.243677	1.58339	1407719; 1494758; 560445; 705405
GO:0015940	pantothenate biosynthetic process	biological_process	4	3082	125	152500	0.110219	0.243677	1.58339	1378227; 1407492; 1505299; 1379752
GO:0004252	serine-type endopeptidase activity	molecular_function	19	3082	732	152500	0.110797	0.244818	1.28434	1160506; 1416120; 411442; 477585; 622427; 1493969; 1355758; 1464158; 411407; 859309; 1363264; 411418; 411341; 120497; 71434; 306063; 1456652; 1363220; 1465266
GO:0008017	microtubule binding	molecular_function	13	3082	480	152500	0.112127	0.247617	1.34011	350383; 1371272; 1375311; 1465564; 532525; 990207; 1562110; 1587503; 841888; 1134049; 1302940; 1494625; 1223464
GO:0001872	(1->3)-beta-D-glucan binding	molecular_function	2	3082	58	152500	0.112684	0.248145	1.70624	1384409; 1377638
GO:0006231	dTMP biosynthetic process	biological_process	2	3082	58	152500	0.112684	0.248145	1.70624	34429; 34382
GO:0008144	drug binding	molecular_function	2	3082	58	152500	0.112684	0.248145	1.70624	1051326; 1481169
GO:0008808	cardiolipin synthase activity	molecular_function	2	3082	58	152500	0.112684	0.248145	1.70624	885296; 885702
GO:0060021	palate development	biological_process	2	3082	58	152500	0.112684	0.248145	1.70624	1380583; 1556002
GO:0030433	ER-associated ubiquitin-dependent protein catabolic process	biological_process	21	3082	820	152500	0.112918	0.248384	1.26719	922559; 1434932; 1504038; 806540; 1589523; 806510; 377310; 1384040; 1416394; 1458808; 1350227; 1349564; 1548429; 1383764; 1471361; 1444310; 1532375; 1441994; 528997; 1482612; 1383886
GO:0019774	proteasome core complex, beta-subunit complex	cellular_component	3	3082	91	152500	0.113046	0.248384	1.63124	976755; 1210140; 1507709
GO:0043327	chemotaxis to cAMP	biological_process	3	3082	91	152500	0.113046	0.248384	1.63124	1477903; 570480; 1424720
GO:0048025	negative regulation of mRNA splicing, via spliceosome	biological_process	3	3082	91	152500	0.113046	0.248384	1.63124	1390884; 1406118; 1406115
GO:0051666	actin cortical patch localization	biological_process	9	3082	318	152500	0.113997	0.250333	1.4004	1486976; 124409; 1410288; 125323; 125172; 1488547; 125521; 1468434; 1468438
GO:0009658	chloroplast organization	biological_process	5	3082	163	152500	0.114219	0.250346	1.51782	40550; 1589437; 727716; 648918; 936590
GO:0003975	UDP-N-acetylglucosamine-dolichyl-phosphate N-acetylglucosaminephosphotransferase activity	molecular_function	1	3082	29	152500	0.115923	0.250346	1.70624	399687
GO:0003978	UDP-glucose 4-epimerase activity	molecular_function	1	3082	29	152500	0.115923	0.250346	1.70624	1452153
GO:0004345	glucose-6-phosphate dehydrogenase activity	molecular_function	1	3082	29	152500	0.115923	0.250346	1.70624	110064
GO:0004658	propionyl-CoA carboxylase activity	molecular_function	1	3082	29	152500	0.115923	0.250346	1.70624	925957
GO:0004805	trehalose-phosphatase activity	molecular_function	1	3082	29	152500	0.115923	0.250346	1.70624	905938
GO:0005092	GDP-dissociation inhibitor activity	molecular_function	1	3082	29	152500	0.115923	0.250346	1.70624	1351093
GO:0007254	JNK cascade	biological_process	1	3082	29	152500	0.115923	0.250346	1.70624	1508666
GO:0008258	head involution	biological_process	1	3082	29	152500	0.115923	0.250346	1.70624	942675
GO:0008963	phospho-N-acetylmuramoyl-pentapeptide-transferase activity	molecular_function	1	3082	29	152500	0.115923	0.250346	1.70624	399687
GO:0009254	peptidoglycan turnover	biological_process	1	3082	29	152500	0.115923	0.250346	1.70624	1497696
GO:0015036	disulfide oxidoreductase activity	molecular_function	1	3082	29	152500	0.115923	0.250346	1.70624	1504031
GO:0019628	urate catabolic process	biological_process	1	3082	29	152500	0.115923	0.250346	1.70624	1438127
GO:0023021	termination of signal transduction	biological_process	1	3082	29	152500	0.115923	0.250346	1.70624	1485740
GO:0030033	microvillus assembly	biological_process	1	3082	29	152500	0.115923	0.250346	1.70624	111094
GO:0032357	oxidized purine DNA binding	molecular_function	1	3082	29	152500	0.115923	0.250346	1.70624	1134049
GO:0032780	negative regulation of ATPase activity	biological_process	1	3082	29	152500	0.115923	0.250346	1.70624	1387866
GO:0043456	regulation of pentose-phosphate shunt	biological_process	1	3082	29	152500	0.115923	0.250346	1.70624	1350086
GO:0046538	2,3-bisphosphoglycerate-dependent phosphoglycerate mutase activity	molecular_function	1	3082	29	152500	0.115923	0.250346	1.70624	1350086
GO:0051402	neuron apoptotic process	biological_process	1	3082	29	152500	0.115923	0.250346	1.70624	164593
GO:0051908	double-stranded DNA 5'-3' exodeoxyribonuclease activity	molecular_function	1	3082	29	152500	0.115923	0.250346	1.70624	1037681
GO:0061750	acid sphingomyelin phosphodiesterase activity	molecular_function	1	3082	29	152500	0.115923	0.250346	1.70624	1485740
GO:0071021	U2-type post-spliceosomal complex	cellular_component	1	3082	29	152500	0.115923	0.250346	1.70624	1508782
GO:0071287	cellular response to manganese ion	biological_process	1	3082	29	152500	0.115923	0.250346	1.70624	1384050
GO:0071940	fungal-type cell wall assembly	biological_process	1	3082	29	152500	0.115923	0.250346	1.70624	835071
GO:0090498	extrinsic component of Golgi membrane	cellular_component	1	3082	29	152500	0.115923	0.250346	1.70624	795260
GO:0097031	mitochondrial respiratory chain complex I biogenesis	biological_process	1	3082	29	152500	0.115923	0.250346	1.70624	1387866
GO:0097078	FAL1-SGD1 complex	cellular_component	1	3082	29	152500	0.115923	0.250346	1.70624	82060
GO:0097177	mitochondrial ribosome binding	molecular_function	1	3082	29	152500	0.115923	0.250346	1.70624	1387866
GO:1903205	regulation of hydrogen peroxide-induced cell death	biological_process	1	3082	29	152500	0.115923	0.250346	1.70624	111094
GO:0000076	DNA replication checkpoint	biological_process	3	3082	92	152500	0.116407	0.250559	1.61351	346006; 736659; 1430036
GO:0006517	protein deglycosylation	biological_process	3	3082	92	152500	0.116407	0.250559	1.61351	1504038; 377310; 1532375
GO:0010620	negative regulation of transcription by transcription factor catabolism	biological_process	3	3082	92	152500	0.116407	0.250559	1.61351	346006; 1494157; 1443358
GO:0015793	glycerol transport	biological_process	3	3082	92	152500	0.116407	0.250559	1.61351	1415437; 1468695; 1488627
GO:0034620	cellular response to unfolded protein	biological_process	3	3082	92	152500	0.116407	0.250559	1.61351	1471777; 1351889; 1418542
GO:0055087	Ski complex	cellular_component	3	3082	92	152500	0.116407	0.250559	1.61351	1353437; 1467804; 154449
GO:0006631	fatty acid metabolic process	biological_process	15	3082	567	152500	0.116471	0.250561	1.30902	109852; 1451862; 1498956; 46885; 64766; 1344342; 1455361; 1511782; 1400740; 1400743; 1480534; 1400791; 1371247; 1347476; 1511233
GO:0043044	ATP-dependent chromatin remodeling	biological_process	5	3082	164	152500	0.116658	0.250824	1.50856	488606; 1418519; 1418517; 1471754; 1471753
GO:0006734	NADH metabolic process	biological_process	2	3082	59	152500	0.117033	0.251354	1.67732	1375742; 1444310
GO:0031126	snoRNA 3'-end processing	biological_process	2	3082	59	152500	0.117033	0.251354	1.67732	480790; 480831
GO:0015179	L-amino acid transmembrane transporter activity	molecular_function	7	3082	241	152500	0.117882	0.253039	1.4372	363917; 1499398; 1456746; 1456745; 68949; 1504699; 363465
GO:0009086	methionine biosynthetic process	biological_process	11	3082	402	152500	0.1186	0.25444	1.35395	712308; 1504103; 1377143; 1385936; 495541; 1439292; 1439291; 1375805; 1371512; 1385697; 1385767
GO:0006520	cellular amino acid metabolic process	biological_process	10	3082	362	152500	0.119988	0.25657	1.36687	1406330; 1406331; 1420785; 1573927; 1396990; 1474011; 1459657; 1459656; 1474003; 1375970
GO:0032153	cell division site	cellular_component	73	3082	3179	152500	0.120586	0.25657	1.13624	1561855; 1391582; 363917; 1486976; 1365835; 1478955; 1478954; 1182800; 1567230; 1354272; 1369302; 1456746; 1456745; 790967; 124409; 532525; 1152304; 1571447; 624071; 1343263; 1188846; 1087490; 585433; 1514963; 1509678; 1504699; 1360322; 1366559; 1508688; 1188166; 1369123; 1122659; 1368665; 469236; 1515589; 1366357; 426284; 1345942; 1182833; 938769; 13760; 697809; 128617; 1062952; 125323; 125172; …
GO:0000138	Golgi trans cisterna	cellular_component	2	3082	60	152500	0.121443	0.25657	1.64936	795260; 1371290
GO:0005371	tricarboxylate secondary active transmembrane transporter activity	molecular_function	2	3082	60	152500	0.121443	0.25657	1.64936	1350878; 51044
GO:0006490	oligosaccharide-lipid intermediate biosynthetic process	biological_process	2	3082	60	152500	0.121443	0.25657	1.64936	1488130; 1347978
GO:0009447	putrescine catabolic process	biological_process	2	3082	60	152500	0.121443	0.25657	1.64936	1355306; 911778
GO:0033260	nuclear DNA replication	biological_process	2	3082	60	152500	0.121443	0.25657	1.64936	1369495; 1396936
GO:0042623	ATPase activity, coupled	molecular_function	2	3082	60	152500	0.121443	0.25657	1.64936	791942; 889456
GO:0043949	regulation of cAMP-mediated signaling	biological_process	2	3082	60	152500	0.121443	0.25657	1.64936	1184800; 1184820
GO:0015935	small ribosomal subunit	cellular_component	4	3082	129	152500	0.121463	0.25657	1.53429	1485503; 1431126; 1437037; 1514157
GO:0035264	multicellular organism growth	biological_process	4	3082	129	152500	0.121463	0.25657	1.53429	1021545; 1353943; 1496919; 31368
GO:0000293	ferric-chelate reductase activity	molecular_function	5	3082	166	152500	0.121613	0.25657	1.49039	1068127; 1491582; 1365650; 1365404; 1385763
GO:0004113	2',3'-cyclic-nucleotide 3'-phosphodiesterase activity	molecular_function	1	3082	30	152500	0.122611	0.25657	1.64936	1430242
GO:0004581	dolichyl-phosphate beta-glucosyltransferase activity	molecular_function	1	3082	30	152500	0.122611	0.25657	1.64936	920579
GO:0005249	voltage-gated potassium channel activity	molecular_function	1	3082	30	152500	0.122611	0.25657	1.64936	925546
GO:0005391	sodium:potassium-exchanging ATPase activity	molecular_function	1	3082	30	152500	0.122611	0.25657	1.64936	1514107
GO:0005756	mitochondrial proton-transporting ATP synthase, central stalk	cellular_component	1	3082	30	152500	0.122611	0.25657	1.64936	590609
GO:0006335	DNA replication-dependent nucleosome assembly	biological_process	1	3082	30	152500	0.122611	0.25657	1.64936	1429662
GO:0008686	3,4-dihydroxy-2-butanone-4-phosphate synthase activity	molecular_function	1	3082	30	152500	0.122611	0.25657	1.64936	1368849
GO:0009051	pentose-phosphate shunt, oxidative branch	biological_process	1	3082	30	152500	0.122611	0.25657	1.64936	74849
GO:0009252	peptidoglycan biosynthetic process	biological_process	1	3082	30	152500	0.122611	0.25657	1.64936	1497696
GO:0009646	response to absence of light	biological_process	1	3082	30	152500	0.122611	0.25657	1.64936	895748
GO:0009738	abscisic acid-activated signaling pathway	biological_process	1	3082	30	152500	0.122611	0.25657	1.64936	1481602
GO:0016445	somatic diversification of immunoglobulins	biological_process	1	3082	30	152500	0.122611	0.25657	1.64936	1169939
GO:0019368	fatty acid elongation, unsaturated fatty acid	biological_process	1	3082	30	152500	0.122611	0.25657	1.64936	1352956
GO:0019809	spermidine binding	molecular_function	1	3082	30	152500	0.122611	0.25657	1.64936	911778
GO:0031658	negative regulation of cyclin-dependent protein serine/threonine kinase activity involved in G1/S transition of mitotic cell cycle	biological_process	1	3082	30	152500	0.122611	0.25657	1.64936	1592858
GO:0032918	spermidine acetylation	biological_process	1	3082	30	152500	0.122611	0.25657	1.64936	911778
GO:0032919	spermine acetylation	biological_process	1	3082	30	152500	0.122611	0.25657	1.64936	911778
GO:0032920	putrescine acetylation	biological_process	1	3082	30	152500	0.122611	0.25657	1.64936	911778
GO:0033158	regulation of protein import into nucleus, translocation	biological_process	1	3082	30	152500	0.122611	0.25657	1.64936	1134049
GO:0033186	CAF-1 complex	cellular_component	1	3082	30	152500	0.122611	0.25657	1.64936	1429662
GO:0034246	mitochondrial RNA polymerase binding promoter specificity activity	molecular_function	1	3082	30	152500	0.122611	0.25657	1.64936	1510136
GO:0034499	late endosome to Golgi transport	biological_process	1	3082	30	152500	0.122611	0.25657	1.64936	1310788
GO:0034596	phosphatidylinositol phosphate 4-phosphatase activity	molecular_function	1	3082	30	152500	0.122611	0.25657	1.64936	1136494
GO:0043060	meiotic metaphase I plate congression	biological_process	1	3082	30	152500	0.122611	0.25657	1.64936	1347364
GO:0043461	proton-transporting ATP synthase complex assembly	biological_process	1	3082	30	152500	0.122611	0.25657	1.64936	1377891
GO:0046204	nor-spermidine metabolic process	biological_process	1	3082	30	152500	0.122611	0.25657	1.64936	911778
GO:0046208	spermine catabolic process	biological_process	1	3082	30	152500	0.122611	0.25657	1.64936	911778
GO:0047760	butyrate-CoA ligase activity	molecular_function	1	3082	30	152500	0.122611	0.25657	1.64936	64766
GO:0051257	meiotic spindle midzone assembly	biological_process	1	3082	30	152500	0.122611	0.25657	1.64936	1347364
GO:0071048	nuclear retention of unspliced pre-mRNA at the site of transcription	biological_process	1	3082	30	152500	0.122611	0.25657	1.64936	1508782
GO:0090522	vesicle tethering involved in exocytosis	biological_process	1	3082	30	152500	0.122611	0.25657	1.64936	1510618
GO:0097352	autophagosome maturation	biological_process	1	3082	30	152500	0.122611	0.25657	1.64936	1444310
GO:0102264	tRNA-dihydrouridine20 synthase activity	molecular_function	1	3082	30	152500	0.122611	0.25657	1.64936	1237420
GO:1903715	regulation of aerobic respiration	biological_process	1	3082	30	152500	0.122611	0.25657	1.64936	1444310
GO:0042147	retrograde transport, endosome to Golgi	biological_process	17	3082	657	152500	0.122711	0.256643	1.28033	1396554; 1507184; 954041; 226268; 873541; 1142556; 1493613; 1509417; 1396492; 642851; 1396612; 642842; 723311; 1454175; 873447; 1371290; 225577
GO:0055072	iron ion homeostasis	biological_process	3	3082	94	152500	0.123257	0.257509	1.57918	1365650; 1365404; 1385763
GO:0061408	positive regulation of transcription from RNA polymerase II promoter in response to heat stress	biological_process	3	3082	94	152500	0.123257	0.257509	1.57918	1508312; 926544; 926609
GO:0009277	fungal-type cell wall	cellular_component	22	3082	874	152500	0.123844	0.258597	1.24551	1507439; 1400372; 1420066; 1357942; 1361684; 1502070; 1484832; 1362287; 1473283; 569278; 1400278; 1400973; 451584; 1484705; 1594873; 1368529; 1400988; 1207072; 1207299; 1426603; 247284; 1383247
GO:0036180	filamentous growth of a population of unicellular organisms in response to biotic stimulus	biological_process	5	3082	167	152500	0.124129	0.259054	1.48146	1394063; 669054; 1394125; 1393964; 1594346
GO:0018107	peptidyl-threonine phosphorylation	biological_process	9	3082	324	152500	0.124349	0.259111	1.37447	865798; 389601; 1353865; 1341815; 1368665; 1373763; 388688; 264473; 1481406
GO:0015205	nucleobase transmembrane transporter activity	molecular_function	4	3082	130	152500	0.124355	0.259111	1.52249	1510849; 1519408; 913547; 1357015
GO:0050031	L-pipecolate oxidase activity	molecular_function	4	3082	130	152500	0.124355	0.259111	1.52249	1425853; 1478434; 705431; 1425254
GO:0006094	gluconeogenesis	biological_process	13	3082	489	152500	0.124533	0.259344	1.31544	1482047; 1350086; 626082; 1448543; 1435065; 1446900; 1021545; 1496919; 218589; 1471314; 214988; 626742; 214958
GO:0007155	cell adhesion	biological_process	8	3082	284	152500	0.124698	0.25955	1.39383	1469191; 1415942; 1430600; 1502325; 1097486; 835071; 1495580; 1589541
GO:0004573	mannosyl-oligosaccharide glucosidase activity	molecular_function	2	3082	61	152500	0.125914	0.260711	1.62232	1416207; 1345421
GO:0031990	mRNA export from nucleus in response to heat stress	biological_process	2	3082	61	152500	0.125914	0.260711	1.62232	1471777; 1418542
GO:0051984	positive regulation of chromosome segregation	biological_process	2	3082	61	152500	0.125914	0.260711	1.62232	312070; 312096
GO:1900436	positive regulation of filamentous growth of a population of unicellular organisms in response to starvation	biological_process	2	3082	61	152500	0.125914	0.260711	1.62232	669054; 835071
GO:0016301	kinase activity	molecular_function	16	3082	617	152500	0.126053	0.260711	1.28313	1493617; 1411105; 686398; 1405558; 1592816; 1475682; 136893; 144795; 1439149; 1422471; 1589400; 1584473; 1445894; 1405571; 1417615; 1371482
GO:0051880	G-quadruplex DNA binding	molecular_function	5	3082	168	152500	0.12667	0.260711	1.47264	1358878; 553175; 1444577; 1342286; 1413872
GO:0010508	positive regulation of autophagy	biological_process	3	3082	95	152500	0.126745	0.260711	1.56255	954041; 502593; 1028334
GO:0017176	phosphatidylinositol N-acetylglucosaminyltransferase activity	molecular_function	3	3082	95	152500	0.126745	0.260711	1.56255	1527695; 1396928; 288048
GO:0006289	nucleotide-excision repair	biological_process	14	3082	533	152500	0.127242	0.260711	1.29968	1592913; 1402641; 1456905; 1369260; 1402627; 1402623; 1366275; 1531554; 1370210; 1485090; 1456658; 360044; 1364845; 1427830
GO:0006386	termination of RNA polymerase III transcription	biological_process	4	3082	131	152500	0.127278	0.260711	1.51087	1353542; 798882; 1359914; 100637
GO:0033683	nucleotide-excision repair, DNA incision	biological_process	4	3082	131	152500	0.127278	0.260711	1.51087	146528; 1531554; 1134049; 1485090
GO:0042407	cristae formation	biological_process	4	3082	131	152500	0.127278	0.260711	1.51087	1487960; 1487961; 1466567; 1348086
GO:0000413	protein peptidyl-prolyl isomerization	biological_process	1	3082	31	152500	0.129389	0.260711	1.59616	491544
GO:0000753	cell morphogenesis involved in conjugation with cellular fusion	biological_process	1	3082	31	152500	0.129389	0.260711	1.59616	668096
GO:0001673	male germ cell nucleus	cellular_component	1	3082	31	152500	0.129389	0.260711	1.59616	1347364
GO:0002204	somatic recombination of immunoglobulin genes involved in immune response	biological_process	1	3082	31	152500	0.129389	0.260711	1.59616	1347364
GO:0004367	glycerol-3-phosphate dehydrogenase [NAD+] activity	molecular_function	1	3082	31	152500	0.129389	0.260711	1.59616	42257
GO:0004463	leukotriene-A4 hydrolase activity	molecular_function	1	3082	31	152500	0.129389	0.260711	1.59616	341331
GO:0004491	methylmalonate-semialdehyde dehydrogenase (acylating) activity	molecular_function	1	3082	31	152500	0.129389	0.260711	1.59616	1378731
GO:0004753	saccharopine dehydrogenase activity	molecular_function	1	3082	31	152500	0.129389	0.260711	1.59616	1433464
GO:0006573	valine metabolic process	biological_process	1	3082	31	152500	0.129389	0.260711	1.59616	1378731
GO:0006812	cation transport	biological_process	1	3082	31	152500	0.129389	0.260711	1.59616	786878
GO:0007060	male meiosis chromosome segregation	biological_process	1	3082	31	152500	0.129389	0.260711	1.59616	1347364
GO:0008356	asymmetric cell division	biological_process	1	3082	31	152500	0.129389	0.260711	1.59616	1488079
GO:0008874	gluconate 5-dehydrogenase activity	molecular_function	1	3082	31	152500	0.129389	0.260711	1.59616	270625
GO:0009276	Gram-negative-bacterium-type cell wall	cellular_component	1	3082	31	152500	0.129389	0.260711	1.59616	624159
GO:0009314	response to radiation	biological_process	1	3082	31	152500	0.129389	0.260711	1.59616	1134049
GO:0009922	fatty acid elongase activity	molecular_function	1	3082	31	152500	0.129389	0.260711	1.59616	1352956
GO:0016321	female meiosis chromosome segregation	biological_process	1	3082	31	152500	0.129389	0.260711	1.59616	1347364
GO:0016344	meiotic chromosome movement towards spindle pole	biological_process	1	3082	31	152500	0.129389	0.260711	1.59616	1488079
GO:0016482	cytosolic transport	biological_process	1	3082	31	152500	0.129389	0.260711	1.59616	1488079
GO:0018478	malonate-semialdehyde dehydrogenase (acetylating) activity	molecular_function	1	3082	31	152500	0.129389	0.260711	1.59616	1378731
GO:0019859	thymine metabolic process	biological_process	1	3082	31	152500	0.129389	0.260711	1.59616	1378731
GO:0030890	positive regulation of B cell proliferation	biological_process	1	3082	31	152500	0.129389	0.260711	1.59616	667149
GO:0030956	glutamyl-tRNA(Gln) amidotransferase complex	cellular_component	1	3082	31	152500	0.129389	0.260711	1.59616	1377628
GO:0031160	spore wall	cellular_component	1	3082	31	152500	0.129389	0.260711	1.59616	1424248
GO:0032301	MutSalpha complex	cellular_component	1	3082	31	152500	0.129389	0.260711	1.59616	1497031
GO:0033206	meiotic cytokinesis	biological_process	1	3082	31	152500	0.129389	0.260711	1.59616	1488079
GO:0033320	UDP-D-xylose biosynthetic process	biological_process	1	3082	31	152500	0.129389	0.260711	1.59616	543755
GO:0034047	regulation of protein phosphatase type 2A activity	biological_process	1	3082	31	152500	0.129389	0.260711	1.59616	1468056
GO:0034213	quinolinate catabolic process	biological_process	1	3082	31	152500	0.129389	0.260711	1.59616	81607
GO:0036439	glycerol-3-phosphate dehydrogenase [NADP+] activity	molecular_function	1	3082	31	152500	0.129389	0.260711	1.59616	42257
GO:0042594	response to starvation	biological_process	1	3082	31	152500	0.129389	0.260711	1.59616	954041
GO:0044306	neuron projection terminus	cellular_component	1	3082	31	152500	0.129389	0.260711	1.59616	226268
GO:0045950	negative regulation of mitotic recombination	biological_process	1	3082	31	152500	0.129389	0.260711	1.59616	1347364
GO:0046168	glycerol-3-phosphate catabolic process	biological_process	1	3082	31	152500	0.129389	0.260711	1.59616	42257
GO:0046912	transferase activity, transferring acyl groups, acyl groups converted into alkyl on transfer	molecular_function	1	3082	31	152500	0.129389	0.260711	1.59616	16965
GO:0047952	glycerol-3-phosphate dehydrogenase [NAD(P)+] activity	molecular_function	1	3082	31	152500	0.129389	0.260711	1.59616	42257
GO:0048040	UDP-glucuronate decarboxylase activity	molecular_function	1	3082	31	152500	0.129389	0.260711	1.59616	543755
GO:0048565	digestive tract development	biological_process	1	3082	31	152500	0.129389	0.260711	1.59616	1398986
GO:0050567	glutaminyl-tRNA synthase (glutamine-hydrolyzing) activity	molecular_function	1	3082	31	152500	0.129389	0.260711	1.59616	1377628
GO:0051306	mitotic sister chromatid separation	biological_process	1	3082	31	152500	0.129389	0.260711	1.59616	528997
GO:0051354	negative regulation of oxidoreductase activity	biological_process	1	3082	31	152500	0.129389	0.260711	1.59616	1387866
GO:0051653	spindle localization	biological_process	1	3082	31	152500	0.129389	0.260711	1.59616	1488079
GO:0051754	meiotic sister chromatid cohesion, centromeric	biological_process	1	3082	31	152500	0.129389	0.260711	1.59616	725876
GO:0052757	chondroitin hydrolase activity	molecular_function	1	3082	31	152500	0.129389	0.260711	1.59616	1492511
GO:0070829	heterochromatin maintenance	biological_process	1	3082	31	152500	0.129389	0.260711	1.59616	1429662
GO:0072718	response to cisplatin	biological_process	1	3082	31	152500	0.129389	0.260711	1.59616	1513558
GO:0102336	3-oxo-arachidoyl-CoA synthase activity	molecular_function	1	3082	31	152500	0.129389	0.260711	1.59616	1352956
GO:0102337	3-oxo-cerotoyl-CoA synthase activity	molecular_function	1	3082	31	152500	0.129389	0.260711	1.59616	1352956
GO:0102338	3-oxo-lignoceronyl-CoA synthase activity	molecular_function	1	3082	31	152500	0.129389	0.260711	1.59616	1352956
GO:1901291	negative regulation of double-strand break repair via single-strand annealing	biological_process	1	3082	31	152500	0.129389	0.260711	1.59616	1134049
GO:0005200	structural constituent of cytoskeleton	molecular_function	9	3082	327	152500	0.129711	0.261128	1.36186	350383; 1451759; 1398733; 1398748; 1453116; 1372471; 1357595; 1486279; 1488079
GO:0006974	cellular response to DNA damage stimulus	biological_process	28	3082	1144	152500	0.129729	0.261128	1.21107	1587932; 1487903; 431613; 1371900; 1434932; 1359317; 1347364; 433971; 1353865; 1358878; 1487921; 1230829; 1413165; 1413164; 1413166; 1458808; 1074187; 1443951; 1444310; 1134049; 312070; 1077018; 312096; 1585230; 1466446; 1466447; 1466445; 1501208
GO:0008757	S-adenosylmethionine-dependent methyltransferase activity	molecular_function	14	3082	535	152500	0.130013	0.261135	1.29483	1354427; 1585506; 1490161; 1461384; 1354132; 1461386; 1032301; 1375066; 1371204; 1472864; 1239502; 1473905; 1473904; 1473907
GO:0004099	chitin deacetylase activity	molecular_function	4	3082	132	152500	0.130232	0.261135	1.49942	1442006; 435166; 111140; 1519828
GO:0000328	fungal-type vacuole lumen	cellular_component	3	3082	96	152500	0.130274	0.261135	1.54628	123996; 486173; 1370876
GO:0000729	DNA double-strand break processing	biological_process	3	3082	96	152500	0.130274	0.261135	1.54628	1037681; 736659; 1430036
GO:0017108	5'-flap endonuclease activity	molecular_function	3	3082	96	152500	0.130274	0.261135	1.54628	912937; 736659; 1430036
GO:0019464	glycine decarboxylation via glycine cleavage system	biological_process	3	3082	96	152500	0.130274	0.261135	1.54628	1383258; 1366541; 37124
GO:0031408	oxylipin biosynthetic process	biological_process	3	3082	96	152500	0.130274	0.261135	1.54628	1214043; 1451862; 1214063
GO:0007093	mitotic cell cycle checkpoint	biological_process	2	3082	62	152500	0.130443	0.261135	1.59616	637974; 1359317
GO:0010994	free ubiquitin chain polymerization	biological_process	2	3082	62	152500	0.130443	0.261135	1.59616	332489; 332452
GO:0047617	acyl-CoA hydrolase activity	molecular_function	2	3082	62	152500	0.130443	0.261135	1.59616	1428710; 313618
GO:0006006	glucose metabolic process	biological_process	8	3082	287	152500	0.130467	0.261135	1.37926	1433972; 1293815; 356795; 1593368; 1164263; 110064; 356711; 962960
GO:0017091	AU-rich element binding	molecular_function	5	3082	170	152500	0.131827	0.263721	1.45532	1391445; 1447553; 1506808; 1447571; 1416984
GO:0034599	cellular response to oxidative stress	biological_process	25	3082	1015	152500	0.13346	0.266851	1.21874	1489346; 1062664; 1118552; 1508312; 389601; 1452303; 1407085; 1592978; 1087490; 566962; 1502325; 1454320; 1373763; 1408556; 1259580; 1351731; 1417831; 1510023; 388688; 1422813; 1508462; 1592858; 1082313; 1481406; 1542452
GO:0005960	glycine cleavage complex	cellular_component	3	3082	97	152500	0.133843	0.267072	1.53034	1383258; 1366541; 37124
GO:0006470	protein dephosphorylation	biological_process	3	3082	97	152500	0.133843	0.267072	1.53034	589327; 117188; 960349
GO:0014069	postsynaptic density	cellular_component	3	3082	97	152500	0.133843	0.267072	1.53034	1371272; 1465564; 1587503
GO:0030476	ascospore wall assembly	biological_process	3	3082	97	152500	0.133843	0.267072	1.53034	1368667; 940845; 940768
GO:0004029	aldehyde dehydrogenase (NAD) activity	molecular_function	11	3082	412	152500	0.134409	0.267932	1.32109	1059715; 993485; 1525490; 467137; 503063; 1403546; 1378731; 1485196; 1478133; 1426588; 1351549
GO:0004792	thiosulfate sulfurtransferase activity	molecular_function	2	3082	63	152500	0.135028	0.267932	1.57082	1099451; 1100134
GO:0006499	N-terminal protein myristoylation	biological_process	2	3082	63	152500	0.135028	0.267932	1.57082	1475341; 1475342
GO:0007533	mating type switching	biological_process	2	3082	63	152500	0.135028	0.267932	1.57082	1456658; 360044
GO:0015398	high-affinity secondary active ammonium transmembrane transporter activity	molecular_function	2	3082	63	152500	0.135028	0.267932	1.57082	989635; 1452620
GO:0042729	DASH complex	cellular_component	2	3082	63	152500	0.135028	0.267932	1.57082	1368750; 1361464
GO:0048365	Rac GTPase binding	molecular_function	2	3082	63	152500	0.135028	0.267932	1.57082	1508666; 1444912
GO:0060187	cell pole	cellular_component	2	3082	63	152500	0.135028	0.267932	1.57082	1188846; 1188166
GO:1900247	regulation of cytoplasmic translational elongation	biological_process	2	3082	63	152500	0.135028	0.267932	1.57082	1023952; 1023604
GO:1901487	negative regulation of SREBP signaling pathway by positive regulation of transcription factor catabolic process in response to increased oxygen levels	biological_process	2	3082	63	152500	0.135028	0.267932	1.57082	1494157; 1443358
GO:1901522	positive regulation of transcription from RNA polymerase II promoter involved in cellular response to chemical stimulus	biological_process	2	3082	63	152500	0.135028	0.267932	1.57082	1570212; 1489943
GO:0004417	hydroxyethylthiazole kinase activity	molecular_function	1	3082	32	152500	0.136251	0.268724	1.54628	838620
GO:0008311	double-stranded DNA 3'-5' exodeoxyribonuclease activity	molecular_function	1	3082	32	152500	0.136251	0.268724	1.54628	1512428
GO:0019835	cytolysis	biological_process	1	3082	32	152500	0.136251	0.268724	1.54628	1481904
GO:0030478	actin cap	cellular_component	1	3082	32	152500	0.136251	0.268724	1.54628	1488079
GO:0036091	positive regulation of transcription from RNA polymerase II promoter in response to oxidative stress	biological_process	1	3082	32	152500	0.136251	0.268724	1.54628	1508312
GO:0040009	regulation of growth rate	biological_process	1	3082	32	152500	0.136251	0.268724	1.54628	1358878
GO:0042566	hydrogenosome	cellular_component	1	3082	32	152500	0.136251	0.268724	1.54628	78723
GO:0046784	viral mRNA export from host cell nucleus	biological_process	1	3082	32	152500	0.136251	0.268724	1.54628	1495893
GO:0047547	2-methylcitrate dehydratase activity	molecular_function	1	3082	32	152500	0.136251	0.268724	1.54628	1501071
GO:0048366	leaf development	biological_process	1	3082	32	152500	0.136251	0.268724	1.54628	437482
GO:0051345	positive regulation of hydrolase activity	biological_process	1	3082	32	152500	0.136251	0.268724	1.54628	1358878
GO:1990861	Ubp3-Bre5 deubiquitination complex	cellular_component	1	3082	32	152500	0.136251	0.268724	1.54628	917916
GO:0019005	SCF ubiquitin ligase complex	cellular_component	8	3082	290	152500	0.136374	0.268831	1.36499	883949; 1421269; 589327; 1267777; 1239342; 1452235; 1506983; 1482101
GO:0004741	[pyruvate dehydrogenase (lipoamide)] phosphatase activity	molecular_function	3	3082	98	152500	0.137452	0.270682	1.51472	1461389; 1353949; 832112
GO:0009229	thiamine diphosphate biosynthetic process	biological_process	3	3082	98	152500	0.137452	0.270682	1.51472	838620; 686398; 1445894
GO:0032049	cardiolipin biosynthetic process	biological_process	4	3082	135	152500	0.139279	0.274142	1.4661	885296; 815179; 885702; 1447165
GO:0000276	mitochondrial proton-transporting ATP synthase complex, coupling factor F(o)	cellular_component	2	3082	64	152500	0.139668	0.274355	1.54628	1344337; 1348086
GO:0019521	D-gluconate metabolic process	biological_process	2	3082	64	152500	0.139668	0.274355	1.54628	341606; 104949
GO:0030621	U4 snRNA binding	molecular_function	2	3082	64	152500	0.139668	0.274355	1.54628	1443590; 1062564
GO:0043531	ADP binding	molecular_function	2	3082	64	152500	0.139668	0.274355	1.54628	1440867; 1444310
GO:0000104	succinate dehydrogenase activity	molecular_function	3	3082	99	152500	0.141099	0.27675	1.49942	1445385; 641342; 563939
GO:0003724	RNA helicase activity	molecular_function	3	3082	99	152500	0.141099	0.27675	1.49942	925161; 619230; 154449
GO:0046488	phosphatidylinositol metabolic process	biological_process	3	3082	99	152500	0.141099	0.27675	1.49942	1000897; 1488191; 564472
GO:0005096	GTPase activator activity	molecular_function	30	3082	1246	152500	0.141829	0.277652	1.19135	1363016; 1269467; 1371272; 1347520; 1383165; 1395766; 954041; 1269521; 1555427; 124409; 1269380; 1465564; 822520; 410644; 709835; 26422; 1358521; 1432922; 118154; 1587503; 1444912; 299032; 125323; 125172; 1410302; 125521; 1351093; 1423269; 1476472; 26669
GO:0000712	resolution of meiotic recombination intermediates	biological_process	4	3082	136	152500	0.142354	0.277652	1.45532	1421444; 1347364; 1456658; 360044
GO:0046618	drug export	biological_process	4	3082	136	152500	0.142354	0.277652	1.45532	1000461; 153375; 1000472; 1492030
GO:0033617	mitochondrial respiratory chain complex IV assembly	biological_process	5	3082	174	152500	0.142435	0.277652	1.42186	1386443; 1428634; 1386465; 1504398; 1386544
[truncated: 1,913 more rows]

## Sheet: S2
GO annotation of D VS. R
id	term	category	ListHits	ListTotal	PopHits	PopTotal	pval	padj	Enrichment_score	Gene
GO:0060077	inhibitory synapse	cellular_component	1	3840	1	152500	0	0	39.7135	351372
GO:0061598	molybdopterin adenylyltransferase activity	molecular_function	1	3840	1	152500	0	0	39.7135	351372
GO:0061599	molybdopterin molybdotransferase activity	molecular_function	1	3840	1	152500	0	0	39.7135	351372
GO:0072579	glycine receptor clustering	biological_process	1	3840	1	152500	0	0	39.7135	351372
GO:0097112	gamma-aminobutyric acid receptor clustering	biological_process	1	3840	1	152500	0	0	39.7135	351372
GO:0060188	regulation of protein desumoylation	biological_process	1	3840	1	152500	0	0	39.7135	460446
GO:0036501	UFD1-NPL4 complex	cellular_component	1	3840	1	152500	0	0	39.7135	1134598
GO:0002031	G-protein coupled receptor internalization	biological_process	1	3840	1	152500	0	0	39.7135	532568
GO:0043196	varicosity	cellular_component	1	3840	1	152500	0	0	39.7135	532568
GO:1903423	positive regulation of synaptic vesicle recycling	biological_process	1	3840	1	152500	0	0	39.7135	532568
GO:0006061	sorbitol biosynthetic process	biological_process	1	3840	1	152500	0	0	39.7135	1047780
GO:0006062	sorbitol catabolic process	biological_process	1	3840	1	152500	0	0	39.7135	1047780
GO:0046370	fructose biosynthetic process	biological_process	1	3840	1	152500	0	0	39.7135	1047780
GO:0000453	enzyme-directed rRNA 2'-O-methylation	biological_process	1	3840	1	152500	0	0	39.7135	1205956
GO:1902990	mitotic telomere maintenance via semi-conservative replication	biological_process	2	3840	2	152500	0	0	39.7135	736673; 736659
GO:0009106	lipoate metabolic process	biological_process	1	3840	1	152500	0	0	39.7135	1193134
GO:0043159	acrosomal matrix	cellular_component	1	3840	1	152500	0	0	39.7135	1193134
GO:0043544	lipoamide binding	molecular_function	1	3840	1	152500	0	0	39.7135	1193134
GO:0048240	sperm capacitation	biological_process	1	3840	1	152500	0	0	39.7135	1193134
GO:0051068	dihydrolipoamide metabolic process	biological_process	1	3840	1	152500	0	0	39.7135	1193134
GO:0010587	miRNA catabolic process	biological_process	1	3840	1	152500	0	0	39.7135	1166202
GO:1990074	polyuridylation-dependent mRNA catabolic process	biological_process	1	3840	1	152500	0	0	39.7135	1166202
GO:1901368	NAD transmembrane transporter activity	molecular_function	1	3840	1	152500	0	0	39.7135	663848
GO:1990549	mitochondrial NAD transmembrane transport	biological_process	1	3840	1	152500	0	0	39.7135	663848
GO:0005166	neurotrophin p75 receptor binding	molecular_function	1	3840	1	152500	0	0	39.7135	128559
GO:1900112	regulation of histone H3-K9 trimethylation	biological_process	1	3840	1	152500	0	0	39.7135	128559
GO:0010495	long-distance posttranscriptional gene silencing	biological_process	1	3840	1	152500	0	0	39.7135	221872
GO:0031214	biomineral tissue development	biological_process	1	3840	1	152500	0	0	39.7135	174141
GO:0042214	terpene metabolic process	biological_process	1	3840	1	152500	0	0	39.7135	1450394
GO:0052579	(+)-pulegone reductase, (+)-isomenthone as substrate, activity	molecular_function	1	3840	1	152500	0	0	39.7135	1450394
GO:0052580	(+)-pulegone reductase, (-)-menthone as substrate, activity	molecular_function	1	3840	1	152500	0	0	39.7135	1450394
GO:0005471	ATP:ADP antiporter activity	molecular_function	1	3840	1	152500	0	0	39.7135	785855
GO:1990544	mitochondrial ATP transmembrane transport	biological_process	1	3840	1	152500	0	0	39.7135	785855
GO:0030296	protein tyrosine kinase activator activity	molecular_function	1	3840	1	152500	0	0	39.7135	972763
GO:2001271	negative regulation of cysteine-type endopeptidase activity involved in execution phase of apoptosis	biological_process	1	3840	1	152500	0	0	39.7135	972763
GO:1905515	non-motile cilium assembly	biological_process	1	3840	1	152500	0	0	39.7135	1506291
GO:1904091	peptidyl carrier protein activity involved in nonribosomal peptide biosynthesis	molecular_function	1	3840	1	152500	0	0	39.7135	1158481
GO:0010222	stem vascular tissue pattern formation	biological_process	1	3840	1	152500	0	0	39.7135	834295
GO:0010588	cotyledon vascular tissue pattern formation	biological_process	1	3840	1	152500	0	0	39.7135	834295
GO:0052543	callose deposition in cell wall	biological_process	1	3840	1	152500	0	0	39.7135	1538045
GO:0001716	L-amino-acid oxidase activity	molecular_function	19	3840	115	152500	1.18e-11	1.24e-09	6.56137	1491447; 1479018; 1500268; 1499871; 568714; 1437377; 1594403; 1350089; 1478434; 1478436; 1478437; 760438; 1405552; 1425252; 568657; 1404260; 1491591; 1594878; 1345801
GO:0008115	sarcosine oxidase activity	molecular_function	19	3840	115	152500	1.18e-11	1.24e-09	6.56137	1491447; 1479018; 1500268; 1499871; 568714; 1437377; 1594403; 1350089; 1478434; 1478436; 1478437; 760438; 1405552; 1425252; 568657; 1404260; 1491591; 1594878; 1345801
GO:0007548	sex differentiation	biological_process	9	3840	23	152500	8.59e-11	8.66e-09	15.5401	1360791; 1359724; 1384387; 1358497; 1503346; 184575; 1480946; 1384330; 1384201
GO:0000349	generation of catalytic spliceosome for first transesterification step	biological_process	13	3840	56	152500	8.66e-11	8.66e-09	9.21922	1481582; 1479990; 1386559; 1380950; 855794; 1501747; 1380765; 1380598; 1386462; 1361933; 1386672; 1504414; 1365607
GO:0050031	L-pipecolate oxidase activity	molecular_function	19	3840	130	152500	1.18e-10	1.16e-08	5.80429	1491447; 1479018; 1500268; 1499871; 568714; 1437377; 1594403; 1350089; 1478434; 1478436; 1478437; 760438; 1405552; 1425252; 568657; 1404260; 1491591; 1594878; 1345801
GO:0005997	xylulose metabolic process	biological_process	9	3840	26	152500	3.72e-10	3.56e-08	13.747	1488452; 1445458; 1505359; 1414856; 1414857; 1468127; 1468126; 1468125; 1414858
GO:0032467	positive regulation of cytokinesis	biological_process	11	3840	45	152500	8.49e-10	7.95e-08	9.70775	1506870; 1490222; 1376769; 1397126; 1391506; 1397132; 1391516; 1391497; 1376476; 1509779; 1482828
GO:0007519	skeletal muscle tissue development	biological_process	12	3840	59	152500	2.2e-09	2.02e-07	8.07733	1506870; 1386139; 346293; 1386246; 1391506; 1342094; 1350417; 1391516; 1391497; 1350871; 1386277; 1482828
GO:0016363	nuclear matrix	cellular_component	16	3840	110	152500	2.66e-09	2.39e-07	5.77652	1233495; 1233506; 858682; 1386139; 1386246; 1381957; 1484094; 1342094; 1350417; 1480318; 1350871; 1386277; 1482343; 1382314; 184109; 1382153
GO:0070304	positive regulation of stress-activated protein kinase signaling cascade	biological_process	8	3840	25	152500	5.72e-09	5.03e-07	12.7083	1347369; 1384706; 1503537; 1481007; 1384947; 259196; 1384718; 1428505
GO:0061351	neural precursor cell proliferation	biological_process	7	3840	19	152500	9.46e-09	8.17e-07	14.6313	1485541; 1405197; 1369267; 1366090; 1405195; 1548309; 1458908
GO:0006406	mRNA export from nucleus	biological_process	43	3840	662	152500	1.01e-08	8.56e-07	2.57958	882361; 1427340; 445182; 1233495; 100657; 1398997; 1368470; 1472677; 1355983; 872736; 1233506; 460446; 1360298; 1073213; 1024811; 1353138; 1533058; 1508571; 1376170; 1479826; 1587364; 1480190; 1502096; 1422140; 1484094; 1372298; 1427238; 1380237; 1480758; 1501963; 445574; 1391177; 1381776; 585594; 1480133; 1365765; 1475350; 1381838; 1475351; 1371547; 1359918; 1422137; 1380250
GO:0045070	positive regulation of viral genome replication	biological_process	8	3840	28	152500	1.81e-08	1.49e-06	11.3467	1588621; 634130; 1372729; 858682; 1373352; 858809; 1374097; 1495006
GO:1905188	positive regulation of metaphase/anaphase transition of meiosis I	biological_process	9	3840	37	152500	1.89e-08	1.49e-06	9.66005	1492086; 1485969; 1460445; 1460446; 1460447; 1585038; 1407124; 1407125; 1407126
GO:1905191	positive regulation of metaphase/anaphase transition of meiosis II	biological_process	9	3840	37	152500	1.89e-08	1.49e-06	9.66005	1492086; 1485969; 1460445; 1460446; 1460447; 1585038; 1407124; 1407125; 1407126
GO:1990757	ubiquitin ligase activator activity	molecular_function	9	3840	37	152500	1.89e-08	1.49e-06	9.66005	1492086; 1485969; 1460445; 1460446; 1460447; 1585038; 1407124; 1407125; 1407126
GO:0033617	mitochondrial respiratory chain complex IV assembly	biological_process	19	3840	174	152500	2.11e-08	1.63e-06	4.33654	1459594; 1384237; 1378618; 1384086; 1386443; 1383159; 1382866; 1349806; 1377551; 1480504; 1386465; 1504398; 1378459; 1503349; 1371672; 1382950; 1384342; 1487489; 1386544
GO:0005619	ascospore wall	cellular_component	14	3840	100	152500	3.41e-08	2.59e-06	5.5599	1418322; 1590534; 1368542; 1368667; 940845; 1496606; 940768; 1223651; 1418323; 940844; 1561849; 1471561; 1471560; 1431888
GO:0006533	aspartate catabolic process	biological_process	8	3840	30	152500	3.57e-08	2.67e-06	10.5903	1383256; 1353185; 1383298; 1352445; 1502788; 1356043; 1383543; 1480584
GO:0006105	succinate metabolic process	biological_process	11	3840	65	152500	7.46e-08	5.47e-06	6.72075	1351258; 1347808; 1345293; 781146; 1396163; 1483840; 1396115; 1396112; 1344493; 1342668; 1347427
GO:0006069	ethanol oxidation	biological_process	7	3840	24	152500	8.23e-08	5.84e-06	11.5831	1348993; 1364870; 1391067; 1391182; 1391186; 1367126; 1482747
GO:0032050	clathrin heavy chain binding	molecular_function	7	3840	24	152500	8.23e-08	5.84e-06	11.5831	1426662; 1351257; 1479654; 1380308; 1501226; 1349349; 1380222
GO:0008428	ribonuclease inhibitor activity	molecular_function	10	3840	54	152500	8.98e-08	6.25e-06	7.35436	1427340; 1360298; 1353138; 1480190; 1502096; 1427238; 1501963; 1381776; 1480133; 1381838
GO:0044396	actin cortical patch organization	biological_process	9	3840	43	152500	9.09e-08	6.25e-06	8.31214	1490222; 1376769; 1397126; 1397132; 1415172; 1376476; 1509779; 1468437; 1468438
GO:0006610	ribosomal protein import into nucleus	biological_process	18	3840	173	152500	9.77e-08	6.62e-06	4.13204	1396912; 1372829; 460446; 1396909; 1396901; 1010045; 1483967; 1376719; 879922; 1365979; 1375810; 1478078; 1433408; 1509638; 1362849; 1403123; 1203171; 1403129
GO:0019912	cyclin-dependent protein kinase activating kinase activity	molecular_function	7	3840	25	152500	1.18e-07	7.55e-06	11.1198	178231; 1384172; 1384245; 1384290; 1503291; 1354287; 1480900
GO:0070817	P-TEFb-cap methyltransferase complex localization	biological_process	7	3840	25	152500	1.18e-07	7.55e-06	11.1198	178231; 1384172; 1384245; 1384290; 1503291; 1354287; 1480900
GO:1903654	phosphorylation of RNA polymerase II C-terminal domain serine 5 residues involved in positive regulation of transcription elongation from RNA polymerase II promoter	biological_process	7	3840	25	152500	1.18e-07	7.55e-06	11.1198	178231; 1384172; 1384245; 1384290; 1503291; 1354287; 1480900
GO:1904031	positive regulation of cyclin-dependent protein kinase activity	biological_process	7	3840	25	152500	1.18e-07	7.55e-06	11.1198	178231; 1384172; 1384245; 1384290; 1503291; 1354287; 1480900
GO:0006754	ATP biosynthetic process	biological_process	10	3840	56	152500	1.33e-07	8.39e-06	7.0917	1507216; 1359039; 1483005; 1392306; 902575; 1431404; 1392337; 1392349; 1357246; 1355423
GO:0002182	cytoplasmic translational elongation	biological_process	14	3840	111	152500	1.41e-07	8.76e-06	5.00892	1386261; 1386209; 1347196; 1479876; 1386264; 1380628; 1347189; 1347185; 1481450; 1341983; 1350603; 1380548; 1380542; 1349089
GO:0000059	protein import into nucleus, docking	biological_process	19	3840	196	152500	1.54e-07	9.4e-06	3.84978	1396912; 100657; 1398997; 1372829; 460446; 1396909; 1396901; 1010045; 1483967; 1376719; 1422140; 1375810; 1478078; 1433408; 1509638; 1475350; 1475351; 1203171; 1422137
GO:0004100	chitin synthase activity	molecular_function	24	3840	293	152500	1.57e-07	9.48e-06	3.25299	1508020; 1364357; 1368721; 503656; 1501199; 1347876; 1379271; 1379820; 1379285; 1379363; 1362512; 1358789; 1479634; 1351607; 1482706; 1426642; 1539742; 1379480; 1432096; 1393770; 1393772; 1343817; 241095; 1483315
GO:0051092	positive regulation of NF-kappaB transcription factor activity	biological_process	10	3840	57	152500	1.62e-07	9.61e-06	6.96729	1588621; 634130; 1386139; 1386246; 1063369; 1342094; 1350417; 1350871; 1386277; 1495006
GO:0019907	cyclin-dependent protein kinase activating kinase holoenzyme complex	cellular_component	7	3840	26	152500	1.67e-07	9.81e-06	10.6921	178231; 1384172; 1384245; 1384290; 1503291; 1354287; 1480900
GO:0006605	protein targeting	biological_process	12	3840	84	152500	1.9e-07	1.1e-05	5.67336	1396912; 1372829; 351372; 1396909; 1396901; 1010045; 1483967; 1376719; 1375810; 1433408; 1509638; 1203171
GO:0016020	membrane	cellular_component	164	3840	4345	152500	2.01e-07	1.15e-05	1.49897	1481582; 1169987; 1507216; 202529; 340497; 572788; 600439; 1359039; 1367711; 100657; 1480733; 1365885; 929359; 1386559; 1398997; 1463733; 1463732; 527902; 1385138; 813858; 1420066; 191097; 1377010; 1479303; 1428081; 787836; 885249; 440866; 1352098; 1483005; 1386042; 1465214; 1392306; 1506870; 1416427; 340490; 1385351; 1439391; 1399212; 810076; 1112811; 1365495; 1379606; 531933; 1421431; 1417817; …
GO:0030838	positive regulation of actin filament polymerization	biological_process	11	3840	71	152500	2.06e-07	1.16e-05	6.1528	1463733; 1463732; 1506870; 1365497; 1410424; 1363675; 1391506; 1391516; 1363065; 1391497; 1482828
GO:0070985	TFIIK complex	cellular_component	9	3840	47	152500	2.24e-07	1.25e-05	7.60472	178231; 1513740; 1384172; 1384245; 1384290; 1503291; 572538; 1354287; 1480900
GO:0051792	medium-chain fatty acid biosynthetic process	biological_process	7	3840	27	152500	2.32e-07	1.25e-05	10.2961	1480053; 1381202; 1364704; 1363885; 1381233; 1439952; 1381508
GO:0051793	medium-chain fatty acid catabolic process	biological_process	7	3840	27	152500	2.32e-07	1.25e-05	10.2961	1480053; 1381202; 1364704; 1363885; 1381233; 1439952; 1381508
GO:0006172	ADP biosynthetic process	biological_process	7	3840	27	152500	2.32e-07	1.25e-05	10.2961	1380881; 1479879; 1346503; 1343260; 1380997; 1380907; 1347105
GO:0004856	xylulokinase activity	molecular_function	9	3840	49	152500	3.39e-07	1.8e-05	7.29432	1488452; 1445458; 1505359; 1414856; 1414857; 1468127; 1468126; 1468125; 1414858
GO:0000974	Prp19 complex	cellular_component	26	3840	350	152500	3.88e-07	2.04e-05	2.95015	1481582; 1169987; 1479990; 1386559; 1008532; 1393942; 1367377; 1380950; 1471999; 855794; 1501747; 1378070; 1342796; 1380765; 1380598; 1508086; 674094; 1386462; 1361933; 1383814; 1008761; 1383715; 1386672; 1504414; 1365607; 1348983
GO:0050773	regulation of dendrite development	biological_process	10	3840	64	152500	5.54e-07	2.87e-05	6.20524	1488304; 1506870; 1407275; 1391506; 1460596; 1460597; 1391516; 1391497; 1482828; 1505079
GO:0004069	L-aspartate:2-oxoglutarate aminotransferase activity	molecular_function	11	3840	78	152500	5.95e-07	3.04e-05	5.60063	1368346; 1383256; 1585831; 1353185; 1383298; 466935; 1352445; 1502788; 1356043; 1383543; 1480584
GO:0031492	nucleosomal DNA binding	molecular_function	16	3840	160	152500	7.24e-07	3.66e-05	3.97135	1377845; 78843; 1493518; 1372423; 1377514; 1365949; 1503044; 1481549; 1386614; 1504379; 1506751; 1410854; 876842; 1383717; 1386545; 1386536
GO:0070827	chromatin maintenance	biological_process	9	3840	53	152500	7.35e-07	3.67e-05	6.74381	1462711; 1126928; 1126723; 1375513; 1382019; 1384382; 1492964; 1440647; 173700
GO:0070935	3'-UTR-mediated mRNA stabilization	biological_process	8	3840	42	152500	8.48e-07	4.19e-05	7.56448	1410404; 1410403; 1410402; 1463711; 1463710; 1463712; 1139805; 1493353
GO:0051903	S-(hydroxymethyl)glutathione dehydrogenase activity	molecular_function	7	3840	32	152500	9.83e-07	4.81e-05	8.68734	1348993; 1364870; 1391067; 1391182; 1391186; 1367126; 1482747
GO:1902600	hydrogen ion transmembrane transport	biological_process	11	3840	82	152500	1.03e-06	4.98e-05	5.32743	1507216; 1359039; 1483005; 1392306; 902575; 1374508; 1431404; 1392337; 1392349; 1357246; 1355423
GO:0015175	neutral amino acid transmembrane transporter activity	molecular_function	6	3840	23	152500	1.1e-06	4.98e-05	10.3601	1381095; 942272; 1381462; 1372075; 1372022; 1381291
GO:0015184	L-cystine transmembrane transporter activity	molecular_function	6	3840	23	152500	1.1e-06	4.98e-05	10.3601	1381095; 942272; 1381462; 1372075; 1372022; 1381291
GO:0015804	neutral amino acid transport	biological_process	6	3840	23	152500	1.1e-06	4.98e-05	10.3601	1381095; 942272; 1381462; 1372075; 1372022; 1381291
GO:0015811	L-cystine transport	biological_process	6	3840	23	152500	1.1e-06	4.98e-05	10.3601	1381095; 942272; 1381462; 1372075; 1372022; 1381291
GO:0042605	peptide antigen binding	molecular_function	6	3840	23	152500	1.1e-06	4.98e-05	10.3601	1381095; 942272; 1381462; 1372075; 1372022; 1381291
GO:0016903	oxidoreductase activity, acting on the aldehyde or oxo group of donors	molecular_function	6	3840	23	152500	1.1e-06	4.98e-05	10.3601	1504103; 1377143; 1385936; 1375805; 1385697; 1385767
GO:0042774	plasma membrane ATP synthesis coupled electron transport	biological_process	4	3840	9	152500	1.17e-06	5.25e-05	17.6505	1383159; 1382866; 1480504; 1382950
GO:0035835	indole alkaloid biosynthetic process	biological_process	7	3840	33	152500	1.27e-06	5.64e-05	8.42408	1399805; 1399806; 1353258; 1511264; 1357482; 1399754; 1356973
GO:0010339	external side of cell wall	cellular_component	11	3840	84	152500	1.35e-06	5.93e-05	5.20058	1374388; 1465992; 1511537; 1400372; 1385751; 1384911; 1434936; 1428526; 1400278; 1484705; 1481029
GO:0060211	regulation of nuclear-transcribed mRNA poly(A) tail shortening	biological_process	10	3840	70	152500	1.4e-06	6.11e-05	5.67336	1427340; 1360298; 1353138; 1480190; 1502096; 1427238; 1501963; 1381776; 1480133; 1381838
GO:0030479	actin cortical patch	cellular_component	42	3840	766	152500	1.44e-06	6.23e-05	2.1775	1368505; 1508815; 1358541; 39049; 1368544; 1490222; 1394881; 1376769; 1381107; 1397126; 1359178; 1382351; 1480005; 266217; 1483680; 1593130; 1381132; 1504470; 173641; 938769; 1347811; 1397132; 173745; 1428271; 199378; 1371995; 173727; 1530492; 1429243; 1427100; 1480770; 1415172; 1376476; 1509779; 1503246; 1381111; 1503081; 938566; 1468437; 1468438; 1362542; 1355578
GO:0046330	positive regulation of JNK cascade	biological_process	6	3840	24	152500	1.52e-06	6.41e-05	9.92839	1491112; 1424030; 1484998; 1477217; 1456358; 1424029
GO:0030016	myofibril	cellular_component	6	3840	24	152500	1.52e-06	6.41e-05	9.92839	1386139; 1386246; 1342094; 1350417; 1350871; 1386277
GO:1900406	regulation of conjugation with cellular fusion by regulation of transcription from RNA polymerase II promoter	biological_process	10	3840	71	152500	1.62e-06	6.8e-05	5.59346	966977; 1360942; 1008532; 1393942; 1471999; 1508086; 1381382; 1008761; 1349437; 1348983
GO:0071620	phosphorylation of RNA polymerase II C-terminal domain serine 5 residues	biological_process	9	3840	58	152500	1.75e-06	7.21e-05	6.16245	1420173; 178231; 1384172; 1420168; 1384245; 1384290; 1503291; 1354287; 1480900
GO:1903655	phosphorylation of RNA polymerase II C-terminal domain serine 2 residues involved in positive regulation of transcription elongation from RNA polymerase II promoter	biological_process	9	3840	58	152500	1.75e-06	7.21e-05	6.16245	1420173; 178231; 1384172; 1420168; 1384245; 1384290; 1503291; 1354287; 1480900
GO:0097472	cyclin-dependent protein kinase activity	molecular_function	9	3840	59	152500	2.06e-06	8.4e-05	6.058	1420173; 178231; 1384172; 1420168; 1384245; 1384290; 1503291; 1354287; 1480900
GO:0008553	hydrogen-exporting ATPase activity, phosphorylative mechanism	molecular_function	12	3840	103	152500	2.08e-06	8.4e-05	4.62682	1507216; 1359039; 1483005; 1392306; 902575; 1360371; 1431404; 75310; 1392337; 1392349; 1357246; 1355423
GO:0006913	nucleocytoplasmic transport	biological_process	19	3840	232	152500	2.23e-06	8.84e-05	3.2524	1396912; 100657; 1398997; 1372829; 1396909; 1533058; 1396901; 1010045; 1483967; 1376719; 1422140; 1375810; 1433408; 1509638; 1475350; 1475351; 1371547; 1203171; 1422137
GO:0042732	D-xylose metabolic process	biological_process	11	3840	88	152500	2.23e-06	8.84e-05	4.96419	1488452; 1445458; 1505359; 1470454; 1414856; 1414857; 1489155; 1468127; 1468126; 1468125; 1414858
GO:0031098	stress-activated protein kinase signaling cascade	biological_process	14	3840	138	152500	2.4e-06	9.42e-05	4.02891	1506870; 389601; 444550; 1494269; 1391506; 1385983; 1345942; 1372672; 1491403; 1391516; 1391497; 1482828; 1385849; 1481406
GO:0000916	actomyosin contractile ring contraction	biological_process	5	3840	17	152500	2.47e-06	9.55e-05	11.6805	503656; 1379363; 1358789; 1351607; 1379480
GO:0048268	clathrin coat assembly	biological_process	5	3840	17	152500	2.47e-06	9.55e-05	11.6805	173641; 173745; 1428271; 173727; 1503246
GO:0097014	ciliary plasm	cellular_component	6	3840	26	152500	2.76e-06	0.000104018	9.16466	130930; 1480815; 1383681; 1383689; 1383674; 1428189
GO:0030017	sarcomere	cellular_component	6	3840	26	152500	2.76e-06	0.000104018	9.16466	1386139; 1386246; 1342094; 1350417; 1350871; 1386277
GO:0061161	positive regulation of establishment of bipolar cell polarity regulating cell shape	biological_process	8	3840	48	152500	2.78e-06	0.000104018	6.61892	1381004; 845772; 1479941; 1380660; 1378047; 1372343; 1377567; 1501671
GO:0005509	calcium ion binding	molecular_function	69	3840	1543	152500	2.79e-06	0.000104018	1.77591	1485541; 1471851; 1471850; 1471852; 169846; 1461114; 1421958; 1421957; 687691; 1346338; 687607; 1405197; 1003772; 1495282; 1369267; 1386441; 1479507; 1403430; 1490222; 1376769; 1376689; 1486197; 264242; 1388948; 1427179; 455925; 1000897; 1503593; 1493875; 1372495; 1397126; 1585314; 1366090; 1405195; 1592871; 1593130; 1483420; 1397132; 908180; 1512179; 1549687; 1399613; 1458022; 1475170; 1343431; …
GO:0030014	CCR4-NOT complex	cellular_component	11	3840	91	152500	3.2e-06	0.000118228	4.80054	1360791; 1359724; 1408285; 1461602; 1384387; 1358497; 1503346; 184575; 1480946; 1384330; 1384201
GO:0010997	anaphase-promoting complex binding	molecular_function	9	3840	62	152500	3.3e-06	0.000120939	5.76487	1492086; 1485969; 1460445; 1460446; 1460447; 1585038; 1407124; 1407125; 1407126
GO:0005886	plasma membrane	cellular_component	341	3840	10674	152500	3.44e-06	0.000125297	1.26872	1268049; 1373549; 1481581; 1485541; 1507216; 1367085; 1575376; 1414111; 1482949; 1508020; 1510849; 1359039; 1498055; 238032; 1427686; 634150; 1402747; 1492053; 1077400; 1349074; 1384922; 1430676; 1353905; 1424595; 1398411; 147822; 1364357; 1384112; 1366386; 964705; 1383256; 624387; 1352747; 581464; 1398754; 1420886; 1352838; 1394012; 749674; 1404795; 843572; 1481520; 1387485; 1261823; 1381095; 14…
GO:0044458	motile cilium assembly	biological_process	6	3840	27	152500	3.64e-06	0.000130223	8.82523	130930; 1480815; 1383681; 1383689; 1383674; 1428189
GO:0051059	NF-kappaB binding	molecular_function	6	3840	27	152500	3.64e-06	0.000130223	8.82523	1386139; 1386246; 1342094; 1350417; 1350871; 1386277
GO:1990841	promoter-specific chromatin binding	molecular_function	10	3840	77	152500	3.69e-06	0.000130884	5.1576	1427340; 1360298; 1353138; 1480190; 1502096; 1427238; 1501963; 1381776; 1480133; 1381838
GO:0051022	Rho GDP-dissociation inhibitor binding	molecular_function	8	3840	50	152500	3.97e-06	0.000139909	6.35417	1463733; 1463732; 1506870; 1410424; 1391506; 1391516; 1391497; 1482828
GO:0006531	aspartate metabolic process	biological_process	10	3840	78	152500	4.2e-06	0.000146542	5.09148	1368346; 1383256; 1585831; 1353185; 1383298; 1352445; 1502788; 1356043; 1383543; 1480584
GO:0004096	catalase activity	molecular_function	9	3840	64	152500	4.44e-06	0.000153799	5.58472	1508486; 1418322; 1342622; 1590534; 1496606; 1418323; 1471561; 1471560; 1431888
GO:0046777	protein autophosphorylation	biological_process	28	3840	446	152500	4.61e-06	0.000158355	2.49323	1485541; 1434621; 1399566; 1405197; 1369267; 389601; 150109; 1379823; 1494269; 213654; 1504388; 623969; 1366090; 1405195; 1381000; 1385983; 1380864; 1372672; 1548309; 1458908; 1479533; 1545551; 1392759; 972763; 1366589; 1385849; 1381455; 1481406
GO:0032968	positive regulation of transcription elongation from RNA polymerase II promoter	biological_process	26	3840	402	152500	5.35e-06	0.000182684	2.56854	1483707; 1460499; 1343958; 1492110; 1462711; 1408285; 1395505; 1461602; 1397721; 1508859; 1126928; 1379810; 1126723; 1351291; 1432747; 1397731; 1590366; 451400; 871756; 1382019; 1374549; 1351285; 1492964; 1440647; 1397770; 1365096
GO:0046598	positive regulation of viral entry into host cell	biological_process	3	3840	6	152500	5.78e-06	0.000194225	19.8568	1588621; 634130; 1495006
GO:0050687	negative regulation of defense response to virus	biological_process	3	3840	6	152500	5.78e-06	0.000194225	19.8568	1588621; 634130; 1495006
GO:0030334	regulation of cell migration	biological_process	10	3840	81	152500	6.1e-06	0.000203486	4.90291	1463733; 1463732; 1506870; 1410424; 1381000; 1391506; 1380864; 1391516; 1391497; 1482828
GO:0031505	fungal-type cell wall organization	biological_process	45	3840	895	152500	6.49e-06	0.000214778	1.99677	1373549; 1508020; 1507439; 1481520; 1379314; 1398144; 1494775; 503656; 1504338; 1369824; 1347876; 1484261; 1379363; 1386136; 1374430; 812949; 1358789; 1355732; 1379812; 1414841; 1351607; 1398128; 187498; 1482706; 1403396; 1510299; 1386174; 1488197; 1375735; 848932; 1484659; 187388; 481552; 1379480; 1398162; 1432096; 1393770; 1393772; 1379462; 187363; 1343817; 328619; 241095; 1483315; 1490527
GO:0072583	clathrin-dependent endocytosis	biological_process	8	3840	53	152500	6.57e-06	0.000215696	5.9945	1426662; 532568; 1351257; 1479654; 1380308; 1501226; 1349349; 1380222
GO:0006536	glutamate metabolic process	biological_process	14	3840	150	152500	6.75e-06	0.000219956	3.7066	1368346; 1383256; 1585831; 1353185; 1383319; 1383298; 1352445; 1502788; 1356043; 1383543; 1356319; 69967; 1480584; 1463940
GO:0000060	protein import into nucleus, translocation	biological_process	13	3840	132	152500	6.86e-06	0.00022184	3.91118	1396912; 1372829; 460446; 1396909; 1396901; 1010045; 1483967; 1376719; 1375810; 1478078; 1433408; 1509638; 1203171
GO:0016820	hydrolase activity, acting on acid anhydrides, catalyzing transmembrane movement of substances	molecular_function	7	3840	41	152500	7.3e-06	0.000232843	6.78036	1366386; 1387485; 1504853; 1368895; 1387460; 1387495; 1362890
GO:0034338	short-chain carboxylesterase activity	molecular_function	7	3840	41	152500	7.3e-06	0.000232843	6.78036	1480053; 1381202; 1364704; 1363885; 1381233; 1439952; 1381508
GO:0030015	CCR4-NOT core complex	cellular_component	16	3840	190	152500	7.63e-06	0.000241628	3.3443	1360791; 1359724; 1408285; 1575569; 1461602; 1411825; 1495880; 1384387; 1358497; 1503346; 184575; 1416699; 1480946; 1384330; 1469950; 1384201
GO:0045665	negative regulation of neuron differentiation	biological_process	10	3840	83	152500	7.76e-06	0.000243742	4.78476	1481582; 1386559; 1506870; 1391506; 1386462; 1391516; 1391497; 1386672; 1504414; 1482828
GO:0000909	sporocarp development involved in sexual reproduction	biological_process	6	3840	30	152500	7.81e-06	0.000243742	7.94271	1458889; 1405188; 1405189; 1405186; 1367838; 666096
GO:0006817	phosphate ion transport	biological_process	15	3840	171	152500	7.94e-06	0.000246159	3.48364	1502572; 1389139; 1427732; 689091; 1389127; 1388889; 688022; 688025; 1468563; 1415300; 1502677; 687979; 1486883; 1389025; 1574679
GO:0007017	microtubule-based process	biological_process	17	3840	212	152500	8.65e-06	0.000265579	3.18458	130930; 1398733; 1420789; 1397008; 1240425; 1453116; 1480815; 1372471; 1180349; 54464; 1240597; 1383681; 1383689; 1483987; 1383674; 1240581; 1428189
GO:0071006	U2-type catalytic step 1 spliceosome	cellular_component	12	3840	117	152500	8.69e-06	0.000265579	4.07318	1481582; 1386559; 1008532; 1393942; 1471999; 1378070; 1508086; 1386462; 1008761; 1386672; 1504414; 1348983
GO:0008324	cation transmembrane transporter activity	molecular_function	9	3840	69	152500	8.89e-06	0.000269778	5.18003	1400325; 1394012; 1400362; 1357001; 1354361; 1496865; 1511547; 1436609; 1359256
GO:0000244	spliceosomal tri-snRNP complex assembly	biological_process	19	3840	255	152500	9.24e-06	0.000278485	2.95905	1481582; 566856; 1386559; 1427493; 1399212; 1365856; 1382074; 1444766; 1386102; 1480303; 1386462; 1519646; 1355013; 1495412; 1490609; 1502273; 1386672; 1504414; 372846
GO:0018108	peptidyl-tyrosine phosphorylation	biological_process	11	3840	101	152500	9.58e-06	0.000284971	4.32524	1485541; 1391582; 1405197; 1369267; 1379823; 1366090; 1405195; 1548309; 1458908; 1479533; 1378388
GO:0004088	carbamoyl-phosphate synthase (glutamine-hydrolyzing) activity	molecular_function	11	3840	101	152500	9.58e-06	0.000284971	4.32524	1369795; 1206721; 1380396; 1407145; 1420787; 705436; 1379998; 1474011; 1365977; 1501334; 1366315
GO:0051384	response to glucocorticoid	biological_process	6	3840	31	152500	9.87e-06	0.000288054	7.68649	749674; 1506870; 1391506; 1391516; 1391497; 1482828
GO:0001833	inner cell mass cell proliferation	biological_process	5	3840	21	152500	9.95e-06	0.000288054	9.45561	1481582; 1386559; 1386462; 1386672; 1504414
GO:0048711	positive regulation of astrocyte differentiation	biological_process	5	3840	21	152500	9.95e-06	0.000288054	9.45561	1481582; 1386559; 1386462; 1386672; 1504414
GO:0072422	signal transduction involved in DNA damage checkpoint	biological_process	5	3840	21	152500	9.95e-06	0.000288054	9.45561	1481582; 1386559; 1386462; 1386672; 1504414
GO:0051453	regulation of intracellular pH	biological_process	13	3840	137	152500	1.05e-05	0.000303357	3.76844	1507216; 1359039; 1483005; 1392306; 902575; 1483905; 1431404; 1392337; 1392349; 1094467; 1497935; 1357246; 1355423
GO:0005887	integral component of plasma membrane	cellular_component	114	3840	3012	152500	1.06e-05	0.000303788	1.5031	1481581; 1507216; 1359039; 1402747; 1385007; 105775; 1414599; 1372044; 1385138; 1489470; 687691; 1404795; 1531742; 1381095; 1429196; 1402345; 1379314; 787836; 1501870; 687607; 1237588; 1483005; 1417363; 1465214; 1465587; 1003772; 1495282; 1392306; 1467599; 1389139; 1385351; 1392493; 136786; 1364466; 398840; 942272; 1381066; 1544156; 1504413; 672946; 902575; 1388948; 689091; 1465590; 1445748; 1389…
GO:0006607	NLS-bearing protein import into nucleus	biological_process	16	3840	196	152500	1.15e-05	0.000325323	3.24192	1396912; 1372829; 1362747; 460446; 1396909; 1396901; 1010045; 590463; 1483967; 1376719; 1375810; 1478078; 1433408; 1509638; 1390203; 1203171
GO:0006264	mitochondrial DNA replication	biological_process	9	3840	71	152500	1.15e-05	0.000325323	5.03411	663065; 1483713; 1399631; 1373874; 1508877; 736673; 736659; 1399616; 1592861
GO:0031307	integral component of mitochondrial outer membrane	cellular_component	14	3840	157	152500	1.17e-05	0.000328934	3.54133	1346338; 264242; 1503593; 1493875; 1454320; 1485125; 166401; 1526679; 1476018; 1442674; 1422813; 1481106; 1465012; 1465014
GO:0016212	kynurenine-oxoglutarate transaminase activity	molecular_function	8	3840	57	152500	1.22e-05	0.000339251	5.57383	1383256; 1353185; 1383298; 1352445; 1502788; 1356043; 1383543; 1480584
GO:1904728	positive regulation of replicative senescence	biological_process	7	3840	44	152500	1.27e-05	0.000350537	6.31806	1389139; 1389127; 1388889; 688022; 1468563; 1415300; 1389025
GO:0030487	inositol-4,5-bisphosphate 5-phosphatase activity	molecular_function	5	3840	22	152500	1.34e-05	0.000357061	9.0258	1421958; 1421957; 1475170; 1498264; 1475169
GO:1990640	inositol-2,4,5-triphosphate 5-phosphatase activity	molecular_function	5	3840	22	152500	1.34e-05	0.000357061	9.0258	1421958; 1421957; 1475170; 1498264; 1475169
GO:1990648	inositol-4,5,6-triphosphate 5-phosphatase activity	molecular_function	5	3840	22	152500	1.34e-05	0.000357061	9.0258	1421958; 1421957; 1475170; 1498264; 1475169
GO:1990649	inositol-1,2,4,5-tetrakisphosphate 5-phosphatase activity	molecular_function	5	3840	22	152500	1.34e-05	0.000357061	9.0258	1421958; 1421957; 1475170; 1498264; 1475169
GO:1990650	inositol-2,4,5,6-tetrakisphosphate 5-phosphatase activity	molecular_function	5	3840	22	152500	1.34e-05	0.000357061	9.0258	1421958; 1421957; 1475170; 1498264; 1475169
GO:1990651	inositol-1,2,4,5,6-pentakisphosphate 5-phosphatase activity	molecular_function	5	3840	22	152500	1.34e-05	0.000357061	9.0258	1421958; 1421957; 1475170; 1498264; 1475169
GO:0043813	phosphatidylinositol-3,5-bisphosphate 5-phosphatase activity	molecular_function	9	3840	73	152500	1.48e-05	0.000393055	4.89619	1421958; 1421957; 1382351; 1484837; 1475170; 1511915; 1371995; 1498264; 1475169
GO:0050684	regulation of mRNA processing	biological_process	7	3840	45	152500	1.51e-05	0.000396937	6.17766	1462711; 858682; 1126928; 1126723; 1382019; 1492964; 1440647
GO:0032153	cell division site	cellular_component	118	3840	3179	152500	1.79e-05	0.000468358	1.47411	1368505; 1391582; 1421958; 1421957; 1401135; 1444633; 1358541; 883235; 1489470; 1483633; 1281442; 1402345; 1492086; 1485969; 1548467; 1350334; 1460445; 1460446; 1460447; 673555; 39049; 1450190; 790967; 1422419; 624057; 742812; 129472; 1368544; 1137963; 1585038; 1394881; 1152304; 889166; 1489212; 1381107; 680303; 1355111; 1188846; 1407124; 1407125; 1407126; 1479690; 1380362; 1087490; 743495; 58543…
GO:0006103	2-oxoglutarate metabolic process	biological_process	12	3840	127	152500	2.12e-05	0.000551216	3.75246	1368346; 1383256; 1585831; 1353185; 1383298; 1352445; 1193134; 1502788; 1356043; 1433731; 1383543; 1480584
GO:0032092	positive regulation of protein binding	biological_process	6	3840	35	152500	2.31e-05	0.000591753	6.80804	389601; 1494269; 1385983; 1372672; 1385849; 1481406
GO:0061503	tRNA threonylcarbamoyladenosine dehydratase	molecular_function	5	3840	24	152500	2.31e-05	0.000591753	8.27365	1481887; 1387673; 1387582; 1343933; 1387654
GO:0061504	cyclic threonylcarbamoyladenosine biosynthetic process	biological_process	5	3840	24	152500	2.31e-05	0.000591753	8.27365	1481887; 1387673; 1387582; 1343933; 1387654
GO:0034613	cellular protein localization	biological_process	31	3840	567	152500	2.67e-05	0.00066868	2.17129	1481582; 1368505; 1386559; 1483633; 1365949; 1492086; 725876; 725315; 1485969; 1460445; 1460446; 1460447; 39049; 1480693; 1368544; 1585038; 1355111; 1407124; 1407125; 1407126; 1360322; 1508688; 1386462; 1396168; 1205970; 1351582; 1473993; 1386672; 1504414; 1224409; 1432623
GO:1902625	negative regulation of induction of conjugation with cellular fusion by negative regulation of transcription from RNA polymerase II promoter	biological_process	6	3840	36	152500	2.81e-05	0.00066868	6.61892	1008532; 1393942; 1471999; 1508086; 1008761; 1348983
GO:0001998	angiotensin-mediated vasoconstriction involved in regulation of systemic arterial blood pressure	biological_process	5	3840	25	152500	2.98e-05	0.00066868	7.94271	1506870; 1391506; 1391516; 1391497; 1482828
GO:0002363	alpha-beta T cell lineage commitment	biological_process	5	3840	25	152500	2.98e-05	0.00066868	7.94271	1506870; 1391506; 1391516; 1391497; 1482828
GO:0003100	regulation of systemic arterial blood pressure by endothelin	biological_process	5	3840	25	152500	2.98e-05	0.00066868	7.94271	1506870; 1391506; 1391516; 1391497; 1482828
GO:0021795	cerebral cortex cell migration	biological_process	5	3840	25	152500	2.98e-05	0.00066868	7.94271	1506870; 1391506; 1391516; 1391497; 1482828
GO:0033144	negative regulation of intracellular steroid hormone receptor signaling pathway	biological_process	5	3840	25	152500	2.98e-05	0.00066868	7.94271	1506870; 1391506; 1391516; 1391497; 1482828
GO:0033688	regulation of osteoblast proliferation	biological_process	5	3840	25	152500	2.98e-05	0.00066868	7.94271	1506870; 1391506; 1391516; 1391497; 1482828
GO:0035385	Roundabout signaling pathway	biological_process	5	3840	25	152500	2.98e-05	0.00066868	7.94271	1506870; 1391506; 1391516; 1391497; 1482828
GO:0042476	odontogenesis	biological_process	5	3840	25	152500	2.98e-05	0.00066868	7.94271	1506870; 1391506; 1391516; 1391497; 1482828
GO:0043296	apical junction complex	cellular_component	5	3840	25	152500	2.98e-05	0.00066868	7.94271	1506870; 1391506; 1391516; 1391497; 1482828
GO:0043366	beta selection	biological_process	5	3840	25	152500	2.98e-05	0.00066868	7.94271	1506870; 1391506; 1391516; 1391497; 1482828
GO:0043931	ossification involved in bone maturation	biological_process	5	3840	25	152500	2.98e-05	0.00066868	7.94271	1506870; 1391506; 1391516; 1391497; 1482828
GO:0044319	wound healing, spreading of cells	biological_process	5	3840	25	152500	2.98e-05	0.00066868	7.94271	1506870; 1391506; 1391516; 1391497; 1482828
GO:0045907	positive regulation of vasoconstriction	biological_process	5	3840	25	152500	2.98e-05	0.00066868	7.94271	1506870; 1391506; 1391516; 1391497; 1482828
GO:0045987	positive regulation of smooth muscle contraction	biological_process	5	3840	25	152500	2.98e-05	0.00066868	7.94271	1506870; 1391506; 1391516; 1391497; 1482828
GO:0051924	regulation of calcium ion transport	biological_process	5	3840	25	152500	2.98e-05	0.00066868	7.94271	1506870; 1391506; 1391516; 1391497; 1482828
GO:0061383	trabecula morphogenesis	biological_process	5	3840	25	152500	2.98e-05	0.00066868	7.94271	1506870; 1391506; 1391516; 1391497; 1482828
GO:0071803	positive regulation of podosome assembly	biological_process	5	3840	25	152500	2.98e-05	0.00066868	7.94271	1506870; 1391506; 1391516; 1391497; 1482828
GO:0090324	negative regulation of oxidative phosphorylation	biological_process	5	3840	25	152500	2.98e-05	0.00066868	7.94271	1506870; 1391506; 1391516; 1391497; 1482828
GO:1902766	skeletal muscle satellite cell migration	biological_process	5	3840	25	152500	2.98e-05	0.00066868	7.94271	1506870; 1391506; 1391516; 1391497; 1482828
GO:1903427	negative regulation of reactive oxygen species biosynthetic process	biological_process	5	3840	25	152500	2.98e-05	0.00066868	7.94271	1506870; 1391506; 1391516; 1391497; 1482828
GO:1903673	mitotic cleavage furrow formation	biological_process	5	3840	25	152500	2.98e-05	0.00066868	7.94271	1506870; 1391506; 1391516; 1391497; 1482828
GO:1904695	positive regulation of vascular smooth muscle contraction	biological_process	5	3840	25	152500	2.98e-05	0.00066868	7.94271	1506870; 1391506; 1391516; 1391497; 1482828
GO:0034314	Arp2/3 complex-mediated actin nucleation	biological_process	15	3840	192	152500	3.36e-05	0.000749894	3.10262	1358541; 531933; 1381107; 1359178; 1480005; 1381132; 938769; 1530492; 1427100; 1415172; 1381111; 938566; 1468437; 1468438; 1355578
GO:0007343	egg activation	biological_process	4	3840	16	152500	3.5e-05	0.000777152	9.92839	1471851; 1471850; 1471852; 1508002
GO:0035925	mRNA 3'-UTR AU-rich region binding	molecular_function	8	3840	65	152500	3.61e-05	0.000798962	4.88782	1410404; 1410403; 1410402; 1463711; 1463710; 1463712; 1139805; 1493353
GO:0044732	mitotic spindle pole body	cellular_component	75	3840	1858	152500	3.75e-05	0.000813369	1.60308	1483707; 863398; 1401135; 516283; 883235; 1355719; 1483633; 1365949; 835478; 1492086; 1157450; 1485969; 493023; 1350334; 1460445; 1460446; 1460447; 1482689; 1456905; 1395925; 1422419; 624057; 1137963; 1585038; 1395505; 1344677; 822520; 1407124; 1407125; 1407126; 1508859; 1381004; 845772; 1366559; 1401114; 1508688; 1504388; 1361464; 1479941; 717092; 1476230; 1432747; 1503466; 289218; 1380660; 1019…
GO:0042030	ATPase inhibitor activity	molecular_function	5	3840	26	152500	3.79e-05	0.000813369	7.63722	1361030; 1385700; 1532279; 1504016; 374277
GO:0043149	stress fiber assembly	biological_process	5	3840	26	152500	3.79e-05	0.000813369	7.63722	1506870; 1391506; 1391516; 1391497; 1482828
GO:0043297	apical junction assembly	biological_process	5	3840	26	152500	3.79e-05	0.000813369	7.63722	1506870; 1391506; 1391516; 1391497; 1482828
GO:0046039	GTP metabolic process	biological_process	5	3840	26	152500	3.79e-05	0.000813369	7.63722	1506870; 1391506; 1391516; 1391497; 1482828
GO:0071393	cellular response to progesterone stimulus	biological_process	5	3840	26	152500	3.79e-05	0.000813369	7.63722	1506870; 1391506; 1391516; 1391497; 1482828
GO:0005337	nucleoside transmembrane transporter activity	molecular_function	7	3840	51	152500	3.89e-05	0.000823456	5.45088	1414599; 1465587; 1465590; 348721; 1467872; 622760; 1359764
GO:0097624	UDP-galactose transmembrane import into Golgi lumen	biological_process	7	3840	51	152500	3.89e-05	0.000823456	5.45088	1382078; 1555201; 1364396; 1382125; 816913; 1130803; 1502267
GO:0030130	clathrin coat of trans-Golgi network vesicle	cellular_component	7	3840	51	152500	3.89e-05	0.000823456	5.45088	1426662; 1351257; 1479654; 1380308; 1501226; 1349349; 1380222
GO:0031520	plasma membrane of cell tip	cellular_component	14	3840	174	152500	3.95e-05	0.000831731	3.19534	1481581; 1404795; 1429196; 1379314; 1504413; 451350; 1404819; 1379812; 1437817; 68969; 1443994; 1379462; 1349317; 1416986
GO:0007077	mitotic nuclear envelope disassembly	biological_process	6	3840	38	152500	4.06e-05	0.000846641	6.27056	100657; 1398997; 1422140; 1475350; 1475351; 1422137
GO:0010827	regulation of glucose transport	biological_process	6	3840	38	152500	4.06e-05	0.000846641	6.27056	100657; 1398997; 1422140; 1475350; 1475351; 1422137
GO:0043123	positive regulation of I-kappaB kinase/NF-kappaB signaling	biological_process	8	3840	66	152500	4.09e-05	0.000849027	4.81376	1588621; 1506870; 634130; 1391506; 1391516; 1391497; 1495006; 1482828
GO:0000245	spliceosomal complex assembly	biological_process	21	3840	331	152500	4.43e-05	0.000914967	2.51959	1481582; 566856; 1551467; 1011545; 578989; 1386559; 1488864; 1399212; 1444766; 1485511; 858809; 1386462; 1495672; 1519646; 1355013; 1490609; 1504476; 1386672; 1504414; 372846; 578804
GO:0044117	growth of symbiont in host	biological_process	5	3840	27	152500	4.77e-05	0.000966841	7.35436	1481520; 1504338; 1386136; 1355732; 1386174
GO:0071255	CVT vesicle assembly	biological_process	5	3840	27	152500	4.77e-05	0.000966841	7.35436	1386685; 1345120; 1481612; 1386410; 1348596
GO:0071562	nucleus-vacuole junction assembly	biological_process	5	3840	27	152500	4.77e-05	0.000966841	7.35436	1386685; 1345120; 1481612; 1386410; 1348596
GO:0043124	negative regulation of I-kappaB kinase/NF-kappaB signaling	biological_process	5	3840	27	152500	4.77e-05	0.000966841	7.35436	1506870; 1391506; 1391516; 1391497; 1482828
GO:0071629	cytoplasm-associated proteasomal ubiquitin-dependent protein catabolic process	biological_process	6	3840	40	152500	5.74e-05	0.00115851	5.95703	1343958; 1397721; 1351291; 1397731; 1351285; 1397770
GO:0052659	inositol-1,3,4,5-tetrakisphosphate 5-phosphatase activity	molecular_function	5	3840	28	152500	5.94e-05	0.00117914	7.0917	1421958; 1421957; 1475170; 1498264; 1475169
GO:0031589	cell-substrate adhesion	biological_process	7	3840	54	152500	5.95e-05	0.00117914	5.14805	1481520; 1504338; 1386136; 1355732; 1381000; 1380864; 1386174
GO:0061711	N(6)-L-threonylcarbamoyladenine synthase	molecular_function	7	3840	54	152500	5.95e-05	0.00117914	5.14805	1388141; 1356241; 1500550; 1388145; 1482007; 1358330; 1388210
GO:0006828	manganese ion transport	biological_process	7	3840	54	152500	5.95e-05	0.00117914	5.14805	1389139; 1389127; 1388889; 688022; 1468563; 1415300; 1389025
GO:0045739	positive regulation of DNA repair	biological_process	2	3840	4	152500	6.26e-05	0.00123011	19.8568	1427490; 1502269
GO:0060996	dendritic spine development	biological_process	2	3840	4	152500	6.26e-05	0.00123011	19.8568	972763; 1381455
GO:0004629	phospholipase C activity	molecular_function	4	3840	18	152500	6.58e-05	0.00128055	8.82523	1471851; 1471850; 1471852; 1508002
GO:0018991	oviposition	biological_process	4	3840	18	152500	6.58e-05	0.00128055	8.82523	1482025; 1429810; 1388302; 1388282
GO:0004618	phosphoglycerate kinase activity	molecular_function	7	3840	55	152500	6.81e-05	0.00131973	5.05445	1469609; 1416351; 1416354; 1345530; 1482600; 1495725; 1469611
GO:0004715	non-membrane spanning protein tyrosine kinase activity	molecular_function	10	3840	105	152500	7.23e-05	0.00139602	3.78224	1485541; 1405197; 1369267; 1379823; 1366090; 1405195; 1548309; 1458908; 1479533; 315681
GO:0010977	negative regulation of neuron projection development	biological_process	5	3840	29	152500	7.33e-05	0.00140817	6.84716	1506870; 1391506; 1391516; 1391497; 1482828
GO:0005840	ribosome	cellular_component	36	3840	735	152500	7.47e-05	0.00142935	1.94515	1427340; 286867; 1368284; 1475813; 1383606; 1360298; 1131592; 1353138; 1342503; 1482372; 501658; 1480190; 1389707; 1502096; 1347809; 1502818; 1383302; 1389772; 1352521; 596308; 547018; 1427238; 1389665; 1501963; 1346822; 1360836; 1462748; 1372155; 1381776; 1480133; 1381838; 1383325; 1482054; 547034; 1354716; 236816
GO:0080130	L-phenylalanine:2-oxoglutarate aminotransferase activity	molecular_function	11	3840	124	152500	7.53e-05	0.00143479	3.52298	1368346; 1383256; 1585831; 1353185; 1383298; 466935; 1352445; 1502788; 1356043; 1383543; 1480584
GO:0047372	acylglycerol lipase activity	molecular_function	9	3840	88	152500	7.66e-05	0.00145239	4.06161	1370194; 1502719; 1480053; 1381202; 1364704; 1363885; 1381233; 1439952; 1381508
GO:0005351	sugar:proton symporter activity	molecular_function	17	3840	250	152500	7.7e-05	0.00145413	2.70052	1237588; 1467599; 1364466; 1382078; 1555201; 1544156; 1364396; 1482459; 1382125; 1368230; 1494864; 1414322; 816913; 1130803; 1389947; 172637; 1502267
GO:0031234	extrinsic component of cytoplasmic side of plasma membrane	cellular_component	7	3840	56	152500	7.77e-05	0.00145453	4.96419	351372; 1506870; 1391506; 848932; 1391516; 1391497; 1482828
GO:0008622	epsilon DNA polymerase complex	cellular_component	7	3840	56	152500	7.77e-05	0.00145453	4.96419	1377189; 1391824; 1071768; 876650; 1482855; 1391769; 1376809
GO:0031072	heat shock protein binding	molecular_function	9	3840	89	152500	8.43e-05	0.00157239	4.01598	1347369; 1532279; 1384706; 1503537; 1481007; 1384947; 259196; 1384718; 1428505
GO:0030425	dendrite	cellular_component	15	3840	208	152500	8.73e-05	0.00161596	2.86396	351372; 843572; 1556536; 1556522; 346293; 1407275; 1591954; 533240; 1460596; 1460597; 1443190; 1361143; 1506291; 850882; 1381455
GO:0070742	C2H2 zinc finger domain binding	molecular_function	4	3840	19	152500	8.74e-05	0.00161596	8.36075	1367377; 1342796; 1383814; 1383715
GO:0033180	proton-transporting V-type ATPase, V1 domain	cellular_component	7	3840	57	152500	8.84e-05	0.00162707	4.8771	1366386; 1387485; 1504853; 1368895; 1387460; 1387495; 1362890
GO:0042789	mRNA transcription from RNA polymerase II promoter	biological_process	6	3840	43	152500	9.29e-05	0.00170292	5.54142	1462711; 1126928; 1126723; 1382019; 1492964; 1440647
GO:0019836	hemolysis by symbiont of host erythrocytes	biological_process	7	3840	58	152500	0.000100242	0.00183055	4.79301	1504862; 1387327; 1429558; 1481824; 1346279; 1387316; 1387244
GO:0005844	polysome	cellular_component	16	3840	233	152500	0.00010228	0.00185344	2.72711	1376170; 1479826; 1386139; 1386246; 1166202; 1372298; 1180349; 1380237; 1342094; 1350417; 1486407; 1350871; 875026; 1386277; 1556925; 1380250
GO:1900376	regulation of secondary metabolite biosynthetic process	biological_process	11	3840	128	152500	0.000102337	0.00185344	3.41288	1458889; 1405188; 1405189; 1405186; 1367838; 666096; 1056214; 1472395; 1504010; 1481313; 1472397
GO:0000166	nucleotide binding	molecular_function	94	3840	2529	152500	0.000104811	0.00189046	1.47611	566856; 1099208; 1427340; 286867; 1423688; 1379796; 417884; 1357381; 1461292; 721371; 1488864; 1480697; 1341623; 1008532; 1526570; 1360298; 1071768; 1353138; 1393942; 917904; 1372729; 1384795; 1367377; 1505681; 1500973; 1408285; 1351253; 1444766; 1471999; 1480190; 1118851; 1484035; 1420597; 1560464; 1461602; 1502096; 1451993; 184891; 1345645; 1510287; 1430235; 1373352; 1221671; 1487617; 1378070; …
GO:0006409	tRNA export from nucleus	biological_process	6	3840	44	152500	0.000108039	0.00192271	5.41548	100657; 1398997; 1422140; 1475350; 1475351; 1422137
GO:0017148	negative regulation of translation	biological_process	18	3840	280	152500	0.00010827	0.00192271	2.55301	863398; 1360791; 1359724; 1575569; 1479723; 1411825; 1495880; 1384387; 1358497; 1503346; 1487445; 184575; 1416699; 1480946; 835071; 1384330; 1469950; 1384201
GO:0052658	inositol-1,4,5-trisphosphate 5-phosphatase activity	molecular_function	5	3840	31	152500	0.000108783	0.00192271	6.40541	1421958; 1421957; 1475170; 1498264; 1475169
GO:0051306	mitotic sister chromatid separation	biological_process	5	3840	31	152500	0.000108783	0.00192271	6.40541	528341; 529240; 1166202; 1019507; 1019453
GO:0008064	regulation of actin polymerization or depolymerization	biological_process	5	3840	31	152500	0.000108783	0.00192271	6.40541	1506870; 1391506; 1391516; 1391497; 1482828
GO:0033597	mitotic checkpoint complex	cellular_component	9	3840	92	152500	0.000111696	0.0019663	3.88502	1492086; 1485969; 1460445; 1460446; 1460447; 1585038; 1407124; 1407125; 1407126
GO:0009816	defense response to bacterium, incompatible interaction	biological_process	4	3840	20	152500	0.000114098	0.00198146	7.94271	1480114; 1372376; 1381372; 1374102
GO:0046676	negative regulation of insulin secretion	biological_process	4	3840	20	152500	0.000114098	0.00198146	7.94271	1512371; 1401905; 26422; 1371326
GO:0008187	poly-pyrimidine tract binding	molecular_function	4	3840	20	152500	0.000114098	0.00198146	7.94271	1367377; 1342796; 1383814; 1383715
GO:0009736	cytokinin-activated signaling pathway	biological_process	3	3840	11	152500	0.000114936	0.00198146	10.831	1489394; 920740; 647638
GO:0016076	snRNA catabolic process	biological_process	3	3840	11	152500	0.000114936	0.00198146	10.831	1447277; 822924; 1589658
GO:0005885	Arp2/3 protein complex	cellular_component	15	3840	213	152500	0.000115259	0.00198146	2.79673	1358541; 531933; 1381107; 1359178; 1480005; 1381132; 938769; 1530492; 1427100; 1415172; 1381111; 938566; 1468437; 1468438; 1355578
GO:0046784	viral mRNA export from host cell nucleus	biological_process	5	3840	32	152500	0.000131036	0.00223524	6.20524	1233495; 1368470; 1233506; 1484094; 1391177
GO:0031100	animal organ regeneration	biological_process	5	3840	32	152500	0.000131036	0.00223524	6.20524	1376170; 1479826; 1372298; 1380237; 1380250
GO:0051087	chaperone binding	molecular_function	17	3840	262	152500	0.000138981	0.00235559	2.57683	1386458; 1343958; 558902; 1347369; 1397721; 1351291; 171392; 1397731; 1384706; 1503537; 1351285; 1481007; 1384947; 259196; 1384718; 1397770; 1428505
GO:0030097	hemopoiesis	biological_process	8	3840	77	152500	0.000139162	0.00235559	4.12608	1485541; 1405197; 1369267; 1298444; 1366090; 1405195; 1548309; 1458908
GO:0000056	ribosomal small subunit export from nucleus	biological_process	14	3840	195	152500	0.000143153	0.00241386	2.85123	1374779; 1492916; 1116302; 1533058; 115175; 1373605; 1507406; 1399345; 1590287; 1510976; 1374409; 1399318; 1399310; 1371547
GO:0010498	proteasomal protein catabolic process	biological_process	6	3840	46	152500	0.000144431	0.00241689	5.18003	1481582; 1386559; 1453915; 1386462; 1386672; 1504414
GO:0034485	phosphatidylinositol-3,4,5-trisphosphate 5-phosphatase activity	molecular_function	6	3840	46	152500	0.000144431	0.00241689	5.18003	1421958; 1421957; 1475170; 570480; 1498264; 1475169
GO:0006446	regulation of translational initiation	biological_process	12	3840	153	152500	0.00014588	0.00242625	3.11479	1427340; 1360298; 1366755; 1353138; 1480190; 1502096; 1427238; 1501963; 1381776; 1480133; 1141029; 1381838
GO:0035614	snRNA stem-loop binding	molecular_function	4	3840	21	152500	0.000146644	0.00242625	7.56448	1357381; 1433581; 1397286; 1397217
GO:0044257	cellular protein catabolic process	biological_process	4	3840	21	152500	0.000146644	0.00242625	7.56448	1482025; 1429810; 1388302; 1388282
GO:0018105	peptidyl-serine phosphorylation	biological_process	36	3840	761	152500	0.000148891	0.0024542	1.8787	1367085; 1424595; 1487677; 1382220; 1465715; 1465714; 1587577; 1502288; 389601; 1382247; 1490135; 1350240; 882301; 1494269; 562070; 1412431; 1443349; 1407275; 866252; 1381000; 1385983; 1380864; 1460596; 1460597; 1372672; 1483926; 1063369; 1377943; 1412430; 1588956; 972763; 405222; 1385849; 1382104; 560559; 1481406
GO:0008177	succinate dehydrogenase (ubiquinone) activity	molecular_function	10	3840	114	152500	0.000152058	0.00249705	3.48364	1564718; 1351258; 952540; 1347808; 1345293; 1396163; 1501885; 1483840; 1396115; 1396112
GO:1900102	negative regulation of endoplasmic reticulum unfolded protein response	biological_process	2	3840	5	152500	0.000153574	0.00251255	15.8854	117194; 117188
GO:0004742	dihydrolipoyllysine-residue acetyltransferase activity	molecular_function	6	3840	47	152500	0.00016603	0.00270628	5.06981	1433972; 1360810; 1480623; 61319; 1592349; 1383647
GO:0090215	regulation of 1-phosphatidylinositol-4-phosphate 5-kinase activity	biological_process	7	3840	63	152500	0.000181238	0.00294327	4.41262	1367085; 1424595; 1382220; 1502288; 1382247; 1350240; 1382104
GO:0015929	hexosaminidase activity	molecular_function	4	3840	22	152500	0.000185838	0.00299587	7.22064	1353905; 273134; 1351957; 1354469
GO:0035251	UDP-glucosyltransferase activity	molecular_function	4	3840	22	152500	0.000185838	0.00299587	7.22064	1353905; 273134; 1351957; 1354469
GO:0034728	nucleosome organization	biological_process	9	3840	98	152500	0.000189365	0.00304159	3.64716	1379619; 1462711; 1126928; 1126723; 1382019; 494811; 494685; 1492964; 1440647
GO:0045740	positive regulation of DNA replication	biological_process	6	3840	48	152500	0.000190166	0.00304335	4.96419	1463733; 1463732; 663065; 1410424; 736673; 736659
GO:0032587	ruffle membrane	cellular_component	15	3840	223	152500	0.000195186	0.00311236	2.67131	1508815; 1463733; 1463732; 1506870; 1365497; 1410424; 1363675; 1483680; 1391506; 1504470; 1391516; 1363065; 1391497; 1429243; 1482828
GO:0003774	motor activity	molecular_function	17	3840	270	152500	0.000201478	0.00320111	2.50048	1508020; 130930; 1347876; 183245; 1480815; 1356074; 841888; 1383681; 1383689; 1383674; 1432096; 1393770; 1393772; 1343817; 427284; 1483315; 1428189
GO:0000011	vacuole inheritance	biological_process	11	3840	139	152500	0.000223227	0.00353389	3.1428	1513002; 1386685; 425398; 1345120; 1493394; 1481612; 1484758; 1495727; 1386410; 1348596; 1416366
GO:0003830	beta-1,4-mannosylglycoprotein 4-beta-N-acetylglucosaminyltransferase activity	molecular_function	4	3840	23	152500	0.000232536	0.00364196	6.9067	1377743; 1372275; 1375497; 1485955
GO:0004516	nicotinate phosphoribosyltransferase activity	molecular_function	4	3840	23	152500	0.000232536	0.00364196	6.9067	1395259; 1508798; 1395291; 1395289
GO:0031467	Cul7-RING ubiquitin ligase complex	cellular_component	4	3840	23	152500	0.000232536	0.00364196	6.9067	995664; 1361422; 1368302; 1368865
GO:0006940	regulation of smooth muscle contraction	biological_process	3	3840	13	152500	0.00023917	0.00371972	9.16466	843572; 1556536; 1361143
GO:0008143	poly(A) binding	molecular_function	10	3840	120	152500	0.000239191	0.00371972	3.30946	1427340; 1360298; 1353138; 1480190; 1502096; 1427238; 1501963; 1381776; 1480133; 1381838
GO:0008289	lipid binding	molecular_function	21	3840	374	152500	0.000254635	0.00394595	2.2299	1485541; 572788; 1427688; 835478; 1405197; 1369267; 1502780; 1151533; 1366090; 1405195; 1548309; 1426949; 1458908; 570480; 1370876; 1501583; 1426073; 1375589; 1383570; 1376559; 1439544
GO:2001295	malonyl-CoA biosynthetic process	biological_process	5	3840	36	152500	0.000258447	0.0039889	5.51577	130935; 1520769; 131101; 1493590; 1464348
GO:0006457	protein folding	biological_process	70	3840	1820	152500	0.000259665	0.0039889	1.52744	1342373; 1351769; 1387135; 1387078; 1386458; 1586533; 1361030; 1512720; 1426144; 1343958; 1408830; 695592; 1504651; 558902; 577866; 1385700; 1347369; 1372729; 422329; 695510; 1352539; 1532279; 1397721; 1373352; 1509060; 1372495; 259773; 1485133; 1432926; 1356988; 1592871; 1351291; 165132; 1504334; 218242; 1378526; 1397731; 1180349; 1384706; 1152351; 1444916; 422374; 1399613; 1503537; 1489153; 113…
GO:0004075	biotin carboxylase activity	molecular_function	14	3840	206	152500	0.000260126	0.0039889	2.69898	1422020; 130935; 1520769; 1475234; 131101; 1493590; 1448543; 1421200; 1498288; 1464348; 1490547; 87778; 1452191; 1236792
GO:0005643	nuclear pore	cellular_component	39	3840	871	152500	0.000265664	0.00404621	1.77822	1396912; 1492916; 100657; 1398997; 1372829; 1477751; 1472677; 1355983; 1362747; 1116302; 1073213; 1396909; 76192; 1533058; 1508571; 1396901; 1010045; 590463; 1486442; 718989; 1483967; 1376719; 1422140; 1375810; 1478078; 402949; 1383362; 1477755; 1362042; 1433408; 1509638; 1390203; 1475350; 1402755; 1475351; 1371547; 1359918; 1203171; 1422137
GO:0031965	nuclear membrane	cellular_component	45	3840	1048	152500	0.000265702	0.00404621	1.70526	1396912; 1349074; 100657; 863398; 1398997; 1372829; 1355983; 835478; 1571379; 460446; 1396909; 76192; 1024811; 1533058; 1396901; 1374502; 1010045; 1156030; 1486442; 1483967; 1376719; 1422140; 1375810; 1478078; 1480758; 1383362; 1443980; 1343431; 1426949; 1362042; 1342419; 1433408; 1509638; 1501583; 1475350; 1402755; 1378004; 1475351; 835071; 1371547; 1359918; 1203171; 405222; 1439544; 1422137
GO:0008139	nuclear localization sequence binding	molecular_function	18	3840	301	152500	0.000272629	0.00413737	2.3749	1396912; 1372829; 1362747; 460446; 1341623; 1396909; 1396901; 1374502; 1010045; 1483967; 1376719; 1375810; 1478078; 1433408; 1509638; 1390203; 1378004; 1203171
GO:0098655	cation transmembrane transport	biological_process	6	3840	51	152500	0.000280022	0.00423498	4.67218	1400325; 1400362; 1357001; 1511547; 1436609; 1359256
GO:0031465	Cul4B-RING E3 ubiquitin ligase complex	cellular_component	4	3840	24	152500	0.000287644	0.00431986	6.61892	995664; 1361422; 1368302; 1368865
GO:0009060	aerobic respiration	biological_process	19	3840	327	152500	0.000288199	0.00431986	2.30751	1459594; 1350133; 1349111; 1378618; 606523; 1386443; 1342781; 1349806; 1392202; 1374508; 1446693; 1368849; 1386465; 1504398; 1378459; 1387866; 1392197; 1392112; 1386544
GO:0006099	tricarboxylic acid cycle	biological_process	35	3840	759	152500	0.00028858	0.00431986	1.83132	1341619; 1489471; 1489472; 1433972; 954322; 1564718; 399828; 1497579; 1351258; 747660; 1383319; 1177789; 1193134; 952540; 416010; 1347808; 416026; 1345293; 1433731; 1100001; 954263; 1099742; 781146; 1396163; 1592349; 1501885; 1166061; 1483840; 1356319; 69967; 1345294; 1396115; 1396112; 1129548; 1463940
GO:0006183	GTP biosynthetic process	biological_process	8	3840	85	152500	0.000296804	0.00442791	3.73775	1478154; 1424971; 1436417; 1374450; 1485296; 518866; 1372703; 1375730
GO:0010569	regulation of double-strand break repair via homologous recombination	biological_process	2	3840	6	152500	0.000301366	0.00442913	13.2378	1427490; 1502269
GO:0003989	acetyl-CoA carboxylase activity	molecular_function	5	3840	37	152500	0.000301918	0.00442913	5.36669	130935; 1520769; 131101; 1493590; 1464348
GO:0021861	forebrain radial glial cell differentiation	biological_process	5	3840	37	152500	0.000301918	0.00442913	5.36669	1506870; 1391506; 1391516; 1391497; 1482828
GO:0046638	positive regulation of alpha-beta T cell differentiation	biological_process	5	3840	37	152500	0.000301918	0.00442913	5.36669	1506870; 1391506; 1391516; 1391497; 1482828
GO:0033120	positive regulation of RNA splicing	biological_process	5	3840	37	152500	0.000301918	0.00442913	5.36669	1367377; 1378070; 1342796; 1383814; 1383715
GO:0008720	D-lactate dehydrogenase activity	molecular_function	9	3840	104	152500	0.000308094	0.00446026	3.43675	113093; 844009; 1398876; 1367202; 1380581; 1398867; 1380975; 1398873; 1364512
GO:0008891	glycolate oxidase activity	molecular_function	9	3840	104	152500	0.000308094	0.00446026	3.43675	113093; 844009; 1398876; 1367202; 1380581; 1398867; 1380975; 1398873; 1364512
GO:0019154	glycolate dehydrogenase activity	molecular_function	9	3840	104	152500	0.000308094	0.00446026	3.43675	113093; 844009; 1398876; 1367202; 1380581; 1398867; 1380975; 1398873; 1364512
GO:0051596	methylglyoxal catabolic process	biological_process	9	3840	104	152500	0.000308094	0.00446026	3.43675	113093; 844009; 1398876; 1367202; 1380581; 1398867; 1380975; 1398873; 1364512
GO:0048297	negative regulation of isotype switching to IgA isotypes	biological_process	3	3840	14	152500	0.000328152	0.0046587	8.51004	1233495; 1233506; 1484094
GO:0097050	type B pancreatic cell apoptotic process	biological_process	3	3840	14	152500	0.000328152	0.0046587	8.51004	1512371; 1401905; 1371326
GO:0035493	SNARE complex assembly	biological_process	3	3840	14	152500	0.000328152	0.0046587	8.51004	1028436; 1007447; 1028334
GO:0048800	antennal morphogenesis	biological_process	3	3840	14	152500	0.000328152	0.0046587	8.51004	1407275; 1460596; 1460597
GO:0070451	cell hair	cellular_component	3	3840	14	152500	0.000328152	0.0046587	8.51004	1407275; 1460596; 1460597
GO:0070593	dendrite self-avoidance	biological_process	3	3840	14	152500	0.000328152	0.0046587	8.51004	1407275; 1460596; 1460597
GO:0000932	cytoplasmic mRNA processing body	cellular_component	40	3840	910	152500	0.000330108	0.0046714	1.74565	1011545; 1362613; 1561013; 1482844; 1360791; 1359724; 1559975; 1570250; 874743; 1107316; 1575569; 1386139; 1386246; 1166202; 1411825; 1487617; 1495880; 1530735; 1384387; 1342094; 1358497; 1350417; 1503346; 1486407; 1107416; 1487445; 1350871; 1357645; 585594; 290638; 184575; 875026; 1481002; 1416699; 1386277; 1480946; 1556925; 1384330; 1469950; 1384201
GO:0006067	ethanol metabolic process	biological_process	9	3840	105	152500	0.000332912	0.00469597	3.40402	907759; 1488181; 1481827; 1429563; 1414011; 1343986; 907483; 986846; 907453
GO:0030132	clathrin coat of coated pit	cellular_component	7	3840	69	152500	0.000342528	0.00481618	4.02891	1426662; 1351257; 1479654; 1380308; 1501226; 1349349; 1380222
GO:2000177	regulation of neural precursor cell proliferation	biological_process	5	3840	38	152500	0.000350917	0.00491842	5.22547	1506870; 1391506; 1391516; 1391497; 1482828
GO:0016121	carotene catabolic process	biological_process	8	3840	87	152500	0.00035354	0.00493947	3.65182	1588840; 1505507; 1430068; 1375376; 1388789; 1362650; 1488507; 1388807
GO:0048315	conidium formation	biological_process	13	3840	190	152500	0.00036461	0.00507801	2.71724	1418322; 1590534; 1377926; 1056214; 1496606; 1418323; 1472395; 1471561; 1471560; 1504010; 1481313; 1431888; 1472397
GO:0004108	citrate (Si)-synthase activity	molecular_function	7	3840	70	152500	0.000378252	0.00525138	3.97135	954322; 1100001; 1099742; 1400308; 1423056; 1476256; 1353459
GO:0043409	negative regulation of MAPK cascade	biological_process	10	3840	127	152500	0.000390814	0.00540872	3.12705	346293; 1410404; 1410403; 1410402; 1463711; 1463710; 1463712; 1443190; 1139805; 1493353
GO:0004783	sulfite reductase (NADPH) activity	molecular_function	6	3840	54	152500	0.000401169	0.00551733	4.41262	1504103; 1377143; 1385936; 1375805; 1385697; 1385767
GO:0009337	sulfite reductase complex (NADPH)	cellular_component	6	3840	54	152500	0.000401169	0.00551733	4.41262	1504103; 1377143; 1385936; 1375805; 1385697; 1385767
GO:0034399	nuclear periphery	cellular_component	32	3840	687	152500	0.000403975	0.00553861	1.84983	1396912; 1492916; 100657; 1398997; 1372829; 1489472; 460446; 1116302; 1396909; 1396901; 1010045; 590463; 1486442; 718989; 1483967; 1484837; 1376719; 1422140; 1494810; 1375810; 1478078; 848932; 1382476; 1433408; 1511915; 1358658; 1588384; 1509638; 1475350; 1475351; 1203171; 1422137
GO:0051932	synaptic transmission, GABAergic	biological_process	4	3840	26	152500	0.000426924	0.00581701	6.10978	1463733; 1463732; 532568; 1410424
GO:1990559	mitochondrial coenzyme A transmembrane transport	biological_process	4	3840	26	152500	0.000426924	0.00581701	6.10978	1391988; 1392075; 1391998; 1482925
GO:2000002	negative regulation of DNA damage checkpoint	biological_process	3	3840	15	152500	0.000438553	0.00593869	7.94271	1233495; 1233506; 1484094
GO:0043425	bHLH transcription factor binding	molecular_function	3	3840	15	152500	0.000438553	0.00593869	7.94271	1512371; 1401905; 1371326
GO:0000815	ESCRT III complex	cellular_component	9	3840	109	152500	0.000449483	0.00606802	3.2791	1396264; 1398653; 1356245; 1351833; 1398744; 1396420; 1483864; 1361360; 1398697
GO:0071561	nucleus-vacuole junction	cellular_component	8	3840	90	152500	0.000455177	0.0061261	3.53009	1386685; 792967; 1430673; 1345120; 1481612; 1386410; 1426073; 1348596
GO:0007568	aging	biological_process	7	3840	72	152500	0.000458796	0.00615598	3.86104	749674; 1193134; 1345647; 1381957; 1480318; 1382314; 1382153
GO:0009749	response to glucose	biological_process	5	3840	40	152500	0.000467427	0.00625272	4.96419	1506870; 1391506; 1391516; 1391497; 1482828
GO:0016324	apical plasma membrane	cellular_component	12	3840	173	152500	0.000483416	0.00644701	2.7547	1440148; 1381095; 351200; 1465587; 398840; 942272; 1465590; 1381462; 348721; 1372075; 1372022; 1381291
GO:0030286	dynein complex	cellular_component	7	3840	73	152500	0.000503986	0.00662038	3.80815	130930; 1480815; 1383681; 1383689; 1383674; 427284; 1428189
GO:0072334	UDP-galactose transmembrane transport	biological_process	7	3840	73	152500	0.000503986	0.00662038	3.80815	1382078; 1555201; 1364396; 1382125; 816913; 1130803; 1502267
GO:0003848	2-amino-4-hydroxy-6-hydroxymethyldihydropteridine diphosphokinase activity	molecular_function	10	3840	131	152500	0.000508937	0.00662038	3.03157	1484518; 1514613; 1376962; 901448; 1448133; 144795; 1470862; 1417615; 1405563; 1489284
GO:0004150	dihydroneopterin aldolase activity	molecular_function	10	3840	131	152500	0.000508937	0.00662038	3.03157	1484518; 1514613; 1376962; 901448; 1448133; 144795; 1470862; 1417615; 1405563; 1489284
GO:0004156	dihydropteroate synthase activity	molecular_function	10	3840	131	152500	0.000508937	0.00662038	3.03157	1484518; 1514613; 1376962; 901448; 1448133; 144795; 1470862; 1417615; 1405563; 1489284
GO:0102083	7,8-dihydromonapterin aldolase activity	molecular_function	10	3840	131	152500	0.000508937	0.00662038	3.03157	1484518; 1514613; 1376962; 901448; 1448133; 144795; 1470862; 1417615; 1405563; 1489284
GO:0034707	chloride channel complex	cellular_component	4	3840	27	152500	0.000513118	0.00662038	5.88349	1422662; 1422661; 1475869; 1475870
GO:0008969	phosphohistidine phosphatase activity	molecular_function	2	3840	7	152500	0.000517476	0.00662038	11.3467	1489394; 920740
GO:0097194	execution phase of apoptosis	biological_process	2	3840	7	152500	0.000517476	0.00662038	11.3467	149357; 972763
GO:0045444	fat cell differentiation	biological_process	2	3840	7	152500	0.000517476	0.00662038	11.3467	1414792; 1468062
GO:0030155	regulation of cell adhesion	biological_process	2	3840	7	152500	0.000517476	0.00662038	11.3467	1381000; 1380864
GO:0060562	epithelial tube morphogenesis	biological_process	2	3840	7	152500	0.000517476	0.00662038	11.3467	1381000; 1380864
GO:0060993	kidney morphogenesis	biological_process	2	3840	7	152500	0.000517476	0.00662038	11.3467	1381000; 1380864
GO:2000696	regulation of epithelial cell differentiation involved in kidney development	biological_process	2	3840	7	152500	0.000517476	0.00662038	11.3467	1381000; 1380864
GO:0031514	motile cilium	cellular_component	8	3840	92	152500	0.000535408	0.00682994	3.45335	130930; 1047780; 1193134; 1480815; 1383681; 1383689; 1383674; 1428189
GO:0030866	cortical actin cytoskeleton organization	biological_process	10	3840	132	152500	0.000542722	0.00690323	3.0086	1368505; 581464; 39049; 1592974; 1365497; 1511355; 1368544; 1360650; 1363675; 1363065
GO:0005459	UDP-galactose transmembrane transporter activity	molecular_function	7	3840	74	152500	0.000552713	0.00701006	3.75669	1382078; 1555201; 1364396; 1382125; 816913; 1130803; 1502267
GO:0007131	reciprocal meiotic recombination	biological_process	26	3840	531	152500	0.000556983	0.00704392	1.94454	972237; 619213; 1443624; 1489473; 1381629; 1460499; 1480179; 1381714; 1418258; 1393176; 1379810; 1483201; 1184820; 1418256; 1418257; 1357761; 1431758; 1393146; 1035905; 1448814; 1471493; 1471492; 1471494; 1348556; 1393071; 1496541
GO:0016597	amino acid binding	molecular_function	24	3840	477	152500	0.000567896	0.00716134	1.99817	1369795; 1383759; 1206721; 1473224; 1383918; 1415127; 1420787; 1503156; 1588893; 784835; 1468394; 1468393; 1480818; 1469205; 1469206; 1474011; 1566554; 1415128; 936590; 1381667; 1383719; 1488534; 784874; 1122849
GO:0035317	imaginal disc-derived wing hair organization	biological_process	3	3840	16	152500	0.000573083	0.00720611	7.44629	1407275; 1460596; 1460597
GO:0034450	ubiquitin-ubiquitin ligase activity	molecular_function	8	3840	93	152500	0.000579665	0.0072681	3.41622	1481582; 1386559; 1401135; 1401114; 1386462; 1386672; 1504414; 253063
GO:0005635	nuclear envelope	cellular_component	54	3840	1366	152500	0.000585938	0.00732589	1.56994	1374007; 1396912; 1492916; 100657; 1398997; 1372829; 1477751; 1472677; 872736; 1482689; 1341623; 1116302; 1073213; 1396909; 1024811; 1533058; 1508571; 1448606; 806540; 1469647; 822520; 1396901; 1589523; 1010045; 590463; 1486442; 1483967; 1376719; 1422140; 929357; 879922; 1503466; 1381226; 1365979; 1491558; 1375810; 1478078; 402949; 1477755; 1381513; 1433408; 1392759; 1509638; 1475350; 1362849; 14…
GO:0055038	recycling endosome membrane	cellular_component	7	3840	75	152500	0.000605177	0.0074792	3.7066	1462201; 965987; 1365497; 1363675; 1486558; 1363065; 965868
GO:0051445	regulation of meiotic cell cycle	biological_process	7	3840	75	152500	0.000605177	0.0074792	3.7066	389601; 1494269; 1434148; 1385983; 1372672; 1385849; 1481406
GO:0005251	delayed rectifier potassium channel activity	molecular_function	4	3840	28	152500	0.000611757	0.0074792	5.67336	843572; 1556536; 1556522; 1361143
GO:0000702	oxidized base lesion DNA N-glycosylase activity	molecular_function	4	3840	28	152500	0.000611757	0.0074792	5.67336	1381957; 1480318; 1382314; 1382153
GO:0002526	acute inflammatory response	biological_process	4	3840	28	152500	0.000611757	0.0074792	5.67336	1381957; 1480318; 1382314; 1382153
GO:0009301	snRNA transcription	biological_process	1	3840	2	152500	0.000633888	0.0074792	19.8568	13734
GO:1900051	positive regulation of histone exchange	biological_process	1	3840	2	152500	0.000633888	0.0074792	19.8568	13734
GO:0018479	benzaldehyde dehydrogenase (NAD+) activity	molecular_function	1	3840	2	152500	0.000633888	0.0074792	19.8568	749674
GO:0020036	Maurer's cleft	cellular_component	1	3840	2	152500	0.000633888	0.0074792	19.8568	634092
GO:0008970	phosphatidylcholine 1-acylhydrolase activity	molecular_function	1	3840	2	152500	0.000633888	0.0074792	19.8568	261617
GO:0032991	macromolecular complex	cellular_component	1	3840	2	152500	0.000633888	0.0074792	19.8568	1047780
GO:0031347	regulation of defense response	biological_process	1	3840	2	152500	0.000633888	0.0074792	19.8568	298957
GO:0010510	regulation of acetyl-CoA biosynthetic process from pyruvate	biological_process	1	3840	2	152500	0.000633888	0.0074792	19.8568	1193134
GO:0010142	farnesyl diphosphate biosynthetic process, mevalonate pathway	biological_process	1	3840	2	152500	0.000633888	0.0074792	19.8568	1156030
GO:1900382	regulation of thiamine biosynthetic process by regulation of transcription from RNA polymerase II promoter	biological_process	1	3840	2	152500	0.000633888	0.0074792	19.8568	398082
GO:0035720	intraciliary anterograde transport	biological_process	1	3840	2	152500	0.000633888	0.0074792	19.8568	1506291
GO:0042073	intraciliary transport	biological_process	1	3840	2	152500	0.000633888	0.0074792	19.8568	1506291
GO:0018885	carbon tetrachloride metabolic process	biological_process	1	3840	2	152500	0.000633888	0.0074792	19.8568	803067
GO:0031169	ferrichrome biosynthetic process	biological_process	1	3840	2	152500	0.000633888	0.0074792	19.8568	1158481
GO:0022407	regulation of cell-cell adhesion	biological_process	1	3840	2	152500	0.000633888	0.0074792	19.8568	1381455
GO:0071219	cellular response to molecule of bacterial origin	biological_process	1	3840	2	152500	0.000633888	0.0074792	19.8568	647638
GO:0030036	actin cytoskeleton organization	biological_process	31	3840	677	152500	0.000639789	0.00752864	1.81849	1368505; 1414111; 1352157; 1463733; 1463732; 1467380; 39049; 1506870; 1368544; 1382856; 1410424; 1394881; 1152304; 346293; 572778; 1391506; 1593130; 1347811; 841888; 125172; 199378; 1391516; 1443190; 1391497; 1342239; 741070; 1480770; 1503081; 1488216; 1482828; 1362542
GO:0030125	clathrin vesicle coat	cellular_component	7	3840	76	152500	0.000661588	0.00776439	3.65783	1426662; 1351257; 1479654; 1380308; 1501226; 1349349; 1380222
GO:0000445	THO complex part of transcription export complex	cellular_component	8	3840	95	152500	0.000677168	0.00792611	3.3443	882361; 1233495; 1368470; 1233506; 1587364; 1484094; 1391177; 1365765
GO:0019083	viral transcription	biological_process	6	3840	59	152500	0.000692924	0.00808901	4.03867	100657; 1398997; 1422140; 1475350; 1475351; 1422137
GO:0051082	unfolded protein binding	molecular_function	36	3840	827	152500	0.000706805	0.00822923	1.72876	1342373; 1351769; 1586533; 445080; 1467094; 1120038; 1371779; 1586535; 1347369; 1120243; 422329; 1352539; 1268491; 1493312; 1509060; 1119796; 1432926; 1504334; 218242; 1384706; 1152351; 1413820; 1491289; 422374; 1503537; 1367191; 1481519; 1481007; 1384947; 259196; 1486671; 1384718; 961989; 925179; 1428505; 1511453
GO:0008021	synaptic vesicle	cellular_component	7	3840	77	152500	0.000722159	0.00834049	3.61032	1473677; 532568; 1483885; 1351107; 226104; 1396419; 850882
GO:0017168	5-oxoprolinase (ATP-hydrolyzing) activity	molecular_function	7	3840	77	152500	0.000722159	0.00834049	3.61032	1483551; 1591128; 1568538; 1472627; 1472628; 1122079; 1071729
GO:0033767	4-hydroxyacetophenone monooxygenase activity	molecular_function	4	3840	29	152500	0.000723942	0.00834049	5.47773	276941; 1344599; 1367358; 1384715
GO:0032357	oxidized purine DNA binding	molecular_function	4	3840	29	152500	0.000723942	0.00834049	5.47773	1381957; 1480318; 1382314; 1382153
GO:0034634	glutathione transmembrane transporter activity	molecular_function	9	3840	116	152500	0.000734366	0.00835128	3.08122	1481581; 1404795; 1429196; 1504413; 1404819; 1437817; 1443994; 1349317; 1416986
GO:0034775	glutathione transmembrane transport	biological_process	9	3840	116	152500	0.000734366	0.00835128	3.08122	1481581; 1404795; 1429196; 1504413; 1404819; 1437817; 1443994; 1349317; 1416986
GO:0036347	glutathione import into cell	biological_process	9	3840	116	152500	0.000734366	0.00835128	3.08122	1481581; 1404795; 1429196; 1504413; 1404819; 1437817; 1443994; 1349317; 1416986
GO:0098709	glutathione import across plasma membrane	biological_process	9	3840	116	152500	0.000734366	0.00835128	3.08122	1481581; 1404795; 1429196; 1504413; 1404819; 1437817; 1443994; 1349317; 1416986
GO:0004129	cytochrome-c oxidase activity	molecular_function	9	3840	116	152500	0.000734366	0.00835128	3.08122	1469737; 1416490; 1589581; 1383159; 1382866; 1480504; 1446693; 1382950; 1416488
GO:0006797	polyphosphate metabolic process	biological_process	9	3840	117	152500	0.000785104	0.00888182	3.05489	1389139; 1434861; 1389127; 1388889; 688022; 1468563; 1415300; 1502677; 1389025
GO:0008266	poly(U) RNA binding	molecular_function	7	3840	78	152500	0.000787112	0.00888182	3.56404	1008532; 1393942; 1471999; 1166202; 1508086; 1008761; 1348983
GO:0030476	ascospore wall assembly	biological_process	8	3840	97	152500	0.000787655	0.00888182	3.27534	1368542; 1506300; 1368667; 940845; 940768; 1223651; 940844; 1561849
GO:0003938	IMP dehydrogenase activity	molecular_function	5	3840	44	152500	0.000789091	0.00888182	4.5129	1478154; 1424971; 1436417; 1485296; 518866
GO:0001935	endothelial cell proliferation	biological_process	2	3840	8	152500	0.000812418	0.00912105	9.92839	1381000; 1380864
GO:0031145	anaphase-promoting complex-dependent catabolic process	biological_process	16	3840	279	152500	0.000824218	0.00922998	2.27748	1488304; 1492086; 1485969; 1347546; 1460445; 1460446; 1460447; 1585038; 1407124; 1407125; 1407126; 1481002; 431650; 1388979; 1433528; 1505079
GO:0031047	gene silencing by RNA	biological_process	19	3840	356	152500	0.000836261	0.00934108	2.11954	701691; 100657; 1398997; 874743; 1587364; 1345645; 398082; 1422140; 1347817; 674803; 1123803; 875026; 1365765; 1475350; 1439141; 674767; 1475351; 176874; 1422137
GO:0043137	DNA replication, removal of RNA primer	biological_process	8	3840	98	152500	0.000848156	0.00936095	3.24192	663065; 1399631; 1373874; 736673; 736659; 1399616; 1592861; 152633
GO:0030148	sphingolipid biosynthetic process	biological_process	15	3840	255	152500	0.000848984	0.00936095	2.33609	792549; 791122; 1468401; 791392; 894353; 1391855; 690839; 1495239; 1414165; 1488231; 1467438; 1490022; 1181925; 1488535; 1395855
GO:0031658	negative regulation of cyclin-dependent protein serine/threonine kinase activity involved in G1/S transition of mitotic cell cycle	biological_process	4	3840	30	152500	0.000850802	0.00936095	5.29514	1434621; 1399566; 150109; 1366589
GO:0005756	mitochondrial proton-transporting ATP synthase, central stalk	cellular_component	4	3840	30	152500	0.000850802	0.00936095	5.29514	1429661; 1387698; 1387700; 1387814
GO:0008076	voltage-gated potassium channel complex	cellular_component	4	3840	30	152500	0.000850802	0.00936095	5.29514	843572; 1556536; 1556522; 1361143
GO:0033158	regulation of protein import into nucleus, translocation	biological_process	4	3840	30	152500	0.000850802	0.00936095	5.29514	1381957; 1480318; 1382314; 1382153
GO:0005622	intracellular	cellular_component	78	3840	2166	152500	0.000869741	0.00954546	1.43013	1373549; 668340; 169846; 1588621; 1493231; 1586533; 1512113; 581464; 1420066; 843572; 371104; 1485180; 1398144; 901630; 1350334; 1556536; 1564334; 1556522; 1484261; 634130; 1490135; 1488181; 1473283; 1481827; 1391855; 306265; 709835; 1374430; 1393391; 416010; 1491424; 416026; 1429563; 1374450; 1414011; 129929; 1398128; 1434148; 991002; 1480718; 1510299; 1388820; 224402; 1503420; 1375735; 1388737;…
GO:0008540	proteasome regulatory particle, base subcomplex	cellular_component	15	3840	256	152500	0.000884768	0.00968623	2.32697	929359; 1512371; 1401905; 1448606; 1371326; 929357; 1358831; 1353428; 1590366; 1491558; 779737; 1481002; 1400334; 1508422; 1360353
GO:0004737	pyruvate decarboxylase activity	molecular_function	5	3840	45	152500	0.000891234	0.00970871	4.41262	1488181; 1481827; 561663; 1429563; 1414011
GO:0071687	horsetail nucleus leading edge	cellular_component	5	3840	45	152500	0.000891234	0.00970871	4.41262	1379488; 1379690; 1505267; 1379351; 1388486
GO:0004458	D-lactate dehydrogenase (cytochrome) activity	molecular_function	9	3840	119	152500	0.000895241	0.00972829	3.00355	113093; 844009; 1398876; 1367202; 1380581; 1398867; 1380975; 1398873; 1364512
GO:0031526	brush border membrane	cellular_component	7	3840	80	152500	0.000931082	0.0100689	3.47493	1381095; 942272; 1381462; 1372075; 1372022; 1351843; 1381291
GO:0075733	intracellular transport of virus	biological_process	6	3840	62	152500	0.000935742	0.0100689	3.84325	100657; 1398997; 1422140; 1475350; 1475351; 1422137
GO:0007179	transforming growth factor beta receptor signaling pathway	biological_process	6	3840	62	152500	0.000935742	0.0100689	3.84325	1491112; 1424030; 1484998; 1477217; 1456358; 1424029
GO:0005930	axoneme	cellular_component	6	3840	62	152500	0.000935742	0.0100689	3.84325	130930; 1480815; 1383681; 1383689; 1383674; 1428189
GO:0032809	neuronal cell body membrane	cellular_component	4	3840	31	152500	0.000993498	0.0105623	5.12433	843572; 1556536; 1556522; 1361143
GO:0034080	CENP-A containing nucleosome assembly	biological_process	4	3840	31	152500	0.000993498	0.0105623	5.12433	725315; 1375513; 1384382; 173700
GO:0009314	response to radiation	biological_process	4	3840	31	152500	0.000993498	0.0105623	5.12433	1381957; 1480318; 1382314; 1382153
GO:1901291	negative regulation of double-strand break repair via single-strand annealing	biological_process	4	3840	31	152500	0.000993498	0.0105623	5.12433	1381957; 1480318; 1382314; 1382153
GO:0048026	positive regulation of mRNA splicing, via spliceosome	biological_process	10	3840	142	152500	0.000995987	0.0105623	2.79673	1481582; 1434621; 1386559; 1399566; 150109; 1504388; 1386462; 1386672; 1504414; 1366589
GO:0071010	prespliceosome	cellular_component	10	3840	142	152500	0.000995987	0.0105623	2.79673	1479990; 578989; 1380950; 855794; 1501747; 1380765; 1380598; 1361933; 1365607; 578804
GO:0009612	response to mechanical stimulus	biological_process	5	3840	46	152500	0.00100325	0.0106138	4.31669	1506870; 1391506; 1391516; 1391497; 1482828
GO:0097079	selenite:proton symporter activity	molecular_function	7	3840	81	152500	0.00101057	0.01064	3.43203	1389139; 1389127; 1388889; 688022; 1468563; 1415300; 1389025
GO:0097080	plasma membrane selenite transport	biological_process	7	3840	81	152500	0.00101057	0.01064	3.43203	1389139; 1389127; 1388889; 688022; 1468563; 1415300; 1389025
GO:1900034	regulation of cellular response to heat	biological_process	6	3840	63	152500	0.00103005	0.0107935	3.78224	100657; 1398997; 1422140; 1475350; 1475351; 1422137
GO:0009063	cellular amino acid catabolic process	biological_process	6	3840	63	152500	0.00103005	0.0107935	3.78224	1375949; 1377360; 1396943; 1397012; 1396960; 1484002
GO:0000347	THO complex	cellular_component	8	3840	101	152500	0.00105267	0.0110042	3.14563	882361; 1233495; 1368470; 1233506; 1587364; 1484094; 1391177; 1365765
GO:0000281	mitotic cytokinesis	biological_process	26	3840	555	152500	0.00106831	0.0111413	1.86045	1379244; 1358541; 1483633; 1344146; 1482689; 1341815; 822520; 1381107; 1359178; 1508688; 1480005; 1593130; 1381132; 781439; 938769; 1484758; 1205970; 199378; 1427100; 570480; 1473993; 1381111; 1374469; 938566; 1355578; 1432623
GO:0042254	ribosome biogenesis	biological_process	46	3840	1152	152500	0.0010718	0.0111513	1.58578	1491022; 1374779; 1386261; 1392088; 1395397; 1386209; 1475813; 371104; 1501843; 1224142; 1482967; 115175; 1373605; 1386264; 1505681; 501658; 1399345; 1347189; 1347185; 1420597; 1392201; 1503005; 1481450; 1122974; 1350603; 1510976; 1374409; 34491; 1365979; 1510835; 35272; 1484399; 1362330; 1372155; 1507139; 1399318; 1399310; 1010851; 1031608; 1381189; 1473818; 1362849; 371062; 1403123; 1392237; 14…
GO:0033615	mitochondrial proton-transporting ATP synthase complex assembly	biological_process	7	3840	82	152500	0.0010954	0.0113699	3.39018	445080; 606523; 1427617; 1382685; 1382422; 1387866; 1502432
GO:0005829	cytosol	cellular_component	796	3840	28694	152500	0.00110698	0.0114631	1.10169	888744; 1367958; 839795; 1342373; 1303349; 1414111; 1363192; 202529; 1491728; 1351472; 1099208; 1387476; 1490370; 146861; 884738; 1427340; 1497336; 1550675; 1354851; 1498055; 1416811; 1495646; 1391582; 1471851; 1471850; 1471852; 839915; 78843; 1369795; 1374779; 476003; 1387132; 1387135; 1126131; 1492916; 792630; 199616; 1387078; 1484485; 178231; 578989; 1474098; 1491119; 25036; 1365885; 1379244; …
GO:0006121	mitochondrial electron transport, succinate to ubiquinone	biological_process	10	3840	144	152500	0.00111643	0.0115339	2.75788	1564718; 1351258; 952540; 1347808; 1345293; 1396163; 1501885; 1483840; 1396115; 1396112
GO:0071407	cellular response to organic cyclic compound	biological_process	3	3840	19	152500	0.00114907	0.0117524	6.27056	1404280; 1444883; 972763
GO:0048814	regulation of dendrite morphogenesis	biological_process	3	3840	19	152500	0.00114907	0.0117524	6.27056	1407275; 1460596; 1460597
GO:0016401	palmitoyl-CoA oxidase activity	molecular_function	3	3840	19	152500	0.00114907	0.0117524	6.27056	46885; 46856; 47017
GO:0060261	positive regulation of transcription initiation from RNA polymerase II promoter	biological_process	4	3840	32	152500	0.00115321	0.0117524	4.96419	1483707; 1395505; 1508859; 1432747
GO:0015228	coenzyme A transmembrane transporter activity	molecular_function	4	3840	32	152500	0.00115321	0.0117524	4.96419	1391988; 1392075; 1391998; 1482925
GO:0038083	peptidyl-tyrosine autophosphorylation	biological_process	9	3840	123	152500	0.00115361	0.0117524	2.90587	1367085; 1391582; 1424595; 1382220; 1502288; 1382247; 1350240; 1382104; 1378388
GO:0045071	negative regulation of viral genome replication	biological_process	2	3840	9	152500	0.00119578	0.0121539	8.82523	858682; 858809
GO:0006897	endocytosis	biological_process	53	3840	1379	152500	0.00120512	0.0122206	1.52634	38847; 1368505; 1391582; 1427688; 1421958; 1421957; 1352838; 1513002; 673555; 39049; 1360295; 425398; 1353764; 1368544; 532568; 1490222; 1376769; 562070; 1502780; 1493394; 1397126; 1382351; 266217; 1593130; 1504470; 173641; 642953; 1397132; 841888; 1458022; 1475170; 173745; 1388061; 1428271; 199378; 1371995; 173727; 1530492; 1429243; 1498264; 1415172; 1376476; 1509779; 1475169; 1503246; 1482180; …
GO:1990023	mitotic spindle midzone	cellular_component	16	3840	289	152500	0.00120889	0.0122306	2.19867	1374007; 1396912; 1372829; 528341; 1396909; 1396901; 529240; 1010045; 1483967; 1376719; 1375810; 1019507; 1019453; 1433408; 1509638; 1203171
GO:0005315	inorganic phosphate transmembrane transporter activity	molecular_function	11	3840	168	152500	0.001218	0.0122945	2.60029	1389139; 689091; 1389127; 1388889; 688022; 688025; 1468563; 1415300; 1502677; 687979; 1389025
GO:0051015	actin filament binding	molecular_function	18	3840	341	152500	0.0012222	0.0123087	2.09632	1508815; 1358541; 1448298; 1381107; 1359178; 1480005; 1483680; 1593130; 1381132; 1504470; 533240; 938769; 199378; 1429243; 1427100; 1381111; 938566; 1355578
GO:0005545	1-phosphatidylinositol binding	molecular_function	5	3840	48	152500	0.00125943	0.0126547	4.13683	173641; 173745; 1428271; 173727; 1503246
GO:0033263	CORVET complex	cellular_component	7	3840	84	152500	0.00128206	0.0127944	3.30946	714127; 1374492; 1380440; 1377581; 1550218; 1343825; 1372124
GO:0071007	U2-type catalytic step 2 spliceosome	cellular_component	7	3840	84	152500	0.00128206	0.0127944	3.30946	1008532; 1393942; 1471999; 1378070; 1508086; 1008761; 1348983
GO:0007476	imaginal disc-derived wing morphogenesis	biological_process	7	3840	84	152500	0.00128206	0.0127944	3.30946	1366464; 1348336; 1407275; 1460596; 1460597; 1351169; 1362101
GO:0006559	L-phenylalanine catabolic process	biological_process	9	3840	125	152500	0.00130394	0.012954	2.85938	1407719; 1577575; 1370412; 1488181; 1481827; 705457; 1429563; 1414011; 1461039
GO:0015631	tubulin binding	molecular_function	9	3840	125	152500	0.00130394	0.012954	2.85938	351372; 1343958; 1397721; 1351291; 1377926; 1397731; 1180349; 1351285; 1397770
GO:0004641	phosphoribosylformylglycinamidine cyclo-ligase activity	molecular_function	4	3840	33	152500	0.00133115	0.013165	4.81376	1363800; 1378612; 1500760; 42335
GO:1990316	ATG1/ULK1 kinase complex	cellular_component	4	3840	33	152500	0.00133115	0.013165	4.81376	1435280; 252933; 1430145; 1511941
GO:0007266	Rho protein signal transduction	biological_process	6	3840	66	152500	0.00135839	0.0134042	3.61032	1506870; 889166; 1391506; 1391516; 1391497; 1482828
GO:0045261	proton-transporting ATP synthase complex, catalytic core F(1)	cellular_component	5	3840	49	152500	0.00140488	0.0134399	4.0524	213116; 1379310; 1379332; 1501125; 1379780
GO:0032513	negative regulation of protein phosphatase type 2B activity	biological_process	3	3840	20	152500	0.00140782	0.0134399	5.95703	1376261; 1394106; 1376845
GO:0034606	response to hermaphrodite contact	biological_process	3	3840	20	152500	0.00140782	0.0134399	5.95703	1376261; 1394106; 1376845
GO:0034608	vulval location	biological_process	3	3840	20	152500	0.00140782	0.0134399	5.95703	1376261; 1394106; 1376845
GO:0000461	endonucleolytic cleavage to generate mature 3'-end of SSU-rRNA from (SSU-rRNA, 5.8S rRNA, LSU-rRNA)	biological_process	3	3840	20	152500	0.00140782	0.0134399	5.95703	1341621; 1349379; 1350056
GO:0031527	filopodium membrane	cellular_component	3	3840	20	152500	0.00140782	0.0134399	5.95703	1365497; 1363675; 1363065
GO:0033028	myeloid cell apoptotic process	biological_process	3	3840	20	152500	0.00140782	0.0134399	5.95703	1365497; 1363675; 1363065
GO:0060998	regulation of dendritic spine development	biological_process	3	3840	20	152500	0.00140782	0.0134399	5.95703	1365497; 1363675; 1363065
GO:0090162	establishment of epithelial cell polarity	biological_process	3	3840	20	152500	0.00140782	0.0134399	5.95703	1365497; 1363675; 1363065
GO:0097284	hepatocyte apoptotic process	biological_process	3	3840	20	152500	0.00140782	0.0134399	5.95703	1365497; 1363675; 1363065
GO:0004459	L-lactate dehydrogenase activity	molecular_function	3	3840	20	152500	0.00140782	0.0134399	5.95703	1495185; 1468281; 1388718
GO:0007625	grooming behavior	biological_process	3	3840	20	152500	0.00140782	0.0134399	5.95703	1375077; 588051; 588036
GO:0036071	N-glycan fucosylation	biological_process	3	3840	20	152500	0.00140782	0.0134399	5.95703	1375077; 588051; 588036
GO:0036085	GDP-fucose import into Golgi lumen	biological_process	3	3840	20	152500	0.00140782	0.0134399	5.95703	1375077; 588051; 588036
GO:0022416	chaeta development	biological_process	3	3840	20	152500	0.00140782	0.0134399	5.95703	1407275; 1460596; 1460597
GO:0004713	protein tyrosine kinase activity	molecular_function	16	3840	294	152500	0.00145231	0.0138347	2.16128	1367085; 1391582; 1434621; 1379244; 1424595; 1382220; 1399566; 1502288; 150109; 1382247; 1350240; 743495; 1374469; 1366589; 1382104; 1378388
GO:0032880	regulation of protein localization	biological_process	10	3840	149	152500	0.00147079	0.0139805	2.66534	1369261; 1444111; 1490222; 1376769; 1397126; 1397132; 1376476; 1509779; 1493488; 624238
GO:0004867	serine-type endopeptidase inhibitor activity	molecular_function	4	3840	34	152500	0.00152854	0.0144669	4.67218	1347485; 1364157; 1347002; 1370876
GO:0010265	SCF complex assembly	biological_process	4	3840	34	152500	0.00152854	0.0144669	4.67218	191097; 190982; 191216; 191194
GO:0046933	proton-transporting ATP synthase activity, rotational mechanism	molecular_function	10	3840	150	152500	0.00155166	0.0146542	2.64757	213116; 1429661; 1379310; 1387698; 1344337; 1387700; 1379332; 1387814; 1501125; 1379780
GO:0031464	Cul4A-RING E3 ubiquitin ligase complex	cellular_component	5	3840	50	152500	0.00156278	0.0147276	3.97135	1298444; 995664; 1361422; 1368302; 1368865
GO:0001889	liver development	biological_process	10	3840	151	152500	0.00163613	0.0153859	2.63004	1365497; 1376170; 1479826; 346293; 1363675; 1372298; 1380237; 1443190; 1363065; 1380250
GO:0036009	protein-glutamine N-methyltransferase activity	molecular_function	2	3840	10	152500	0.00167627	0.0156963	7.94271	1486000; 1460539
GO:0031335	regulation of sulfur amino acid metabolic process	biological_process	2	3840	10	152500	0.00167627	0.0156963	7.94271	157776; 157546
GO:0030346	protein phosphatase 2B binding	molecular_function	3	3840	21	152500	0.00170456	0.01576	5.67336	1376261; 1394106; 1376845
GO:0040040	thermosensory behavior	biological_process	3	3840	21	152500	0.00170456	0.01576	5.67336	1376261; 1394106; 1376845
GO:0070884	regulation of calcineurin-NFAT signaling cascade	biological_process	3	3840	21	152500	0.00170456	0.01576	5.67336	1376261; 1394106; 1376845
GO:0032024	positive regulation of insulin secretion	biological_process	3	3840	21	152500	0.00170456	0.01576	5.67336	1512371; 1401905; 1371326
GO:0035020	regulation of Rac protein signal transduction	biological_process	3	3840	21	152500	0.00170456	0.01576	5.67336	1365497; 1363675; 1363065
GO:0070037	rRNA (pseudouridine) methyltransferase activity	molecular_function	3	3840	21	152500	0.00170456	0.01576	5.67336	1382476; 1358658; 1189390
GO:0008283	cell proliferation	biological_process	11	3840	175	152500	0.00172294	0.015876	2.49628	1485541; 1463733; 1463732; 1405197; 1369267; 1410424; 1205956; 1366090; 1405195; 1548309; 1458908
GO:0008353	RNA polymerase II carboxy-terminal domain kinase activity	molecular_function	10	3840	152	152500	0.00172432	0.015876	2.61273	1420173; 178231; 1384172; 1420168; 1384245; 1434148; 1384290; 1503291; 1354287; 1480900
GO:0036089	cleavage furrow formation	biological_process	5	3840	51	152500	0.00173382	0.0158969	3.89348	1506870; 1391506; 1391516; 1391497; 1482828
GO:0042991	transcription factor import into nucleus	biological_process	5	3840	51	152500	0.00173382	0.0158969	3.89348	879922; 1365979; 1362849; 1403123; 1403129
GO:1900427	regulation of cellular response to oxidative stress by regulation of transcription from RNA polymerase II promoter	biological_process	4	3840	35	152500	0.00174663	0.0159149	4.53869	966977; 1360942; 1381382; 1349437
GO:0000018	regulation of DNA recombination	biological_process	4	3840	35	152500	0.00174663	0.0159149	4.53869	1233495; 1233506; 1464718; 1484094
GO:0034446	substrate adhesion-dependent cell spreading	biological_process	4	3840	35	152500	0.00174663	0.0159149	4.53869	1463733; 1463732; 1410424; 1381455
GO:0030335	positive regulation of cell migration	biological_process	6	3840	69	152500	0.00176321	0.0160328	3.45335	1506870; 1391506; 1391516; 1391497; 1357363; 1482828
GO:0042542	response to hydrogen peroxide	biological_process	9	3840	131	152500	0.00185301	0.0165237	2.72841	1508486; 1418322; 1342622; 1590534; 1496606; 1418323; 1471561; 1471560; 1431888
GO:0045471	response to ethanol	biological_process	9	3840	131	152500	0.00185301	0.0165237	2.72841	1506870; 1381957; 1391506; 1391516; 1480318; 1391497; 1382314; 1382153; 1482828
GO:0045861	negative regulation of proteolysis	biological_process	7	3840	89	152500	0.0018605	0.0165237	3.12354	1481520; 1504338; 1386136; 259773; 1355732; 1414841; 1386174
GO:0090054	regulation of chromatin silencing at silent mating-type cassette	biological_process	1	3840	3	152500	0.00186976	0.0165237	13.2378	13734
GO:0007318	pole plasm protein localization	biological_process	1	3840	3	152500	0.00186976	0.0165237	13.2378	521483
GO:0019221	cytokine-mediated signaling pathway	biological_process	1	3840	3	152500	0.00186976	0.0165237	13.2378	1480758
GO:0031727	CCR2 chemokine receptor binding	molecular_function	1	3840	3	152500	0.00186976	0.0165237	13.2378	1480758
GO:0048246	macrophage chemotaxis	biological_process	1	3840	3	152500	0.00186976	0.0165237	13.2378	1480758
GO:0018861	4-chlorobenzoate-CoA ligase activity	molecular_function	1	3840	3	152500	0.00186976	0.0165237	13.2378	612043
GO:2001238	positive regulation of extrinsic apoptotic signaling pathway	biological_process	1	3840	3	152500	0.00186976	0.0165237	13.2378	972763
GO:0036199	cholest-4-en-3-one 26-monooxygenase activity	molecular_function	1	3840	3	152500	0.00186976	0.0165237	13.2378	136698
GO:0060027	convergent extension involved in gastrulation	biological_process	1	3840	3	152500	0.00186976	0.0165237	13.2378	624238
GO:0060997	dendritic spine morphogenesis	biological_process	1	3840	3	152500	0.00186976	0.0165237	13.2378	1381455
GO:0071732	cellular response to nitric oxide	biological_process	1	3840	3	152500	0.00186976	0.0165237	13.2378	647638
GO:0006283	transcription-coupled nucleotide-excision repair	biological_process	8	3840	110	152500	0.00191552	0.0168742	2.88826	1481582; 445182; 1386559; 872736; 1386462; 445574; 1386672; 1504414
GO:0043280	positive regulation of cysteine-type endopeptidase activity involved in apoptotic process	biological_process	6	3840	70	152500	0.00191709	0.0168742	3.40402	1506870; 1391506; 1343431; 1391516; 1391497; 1482828
GO:0043234	protein complex	cellular_component	43	3840	1093	152500	0.00193955	0.0170379	1.56238	202529; 1387135; 1488304; 1387078; 673555; 1504651; 1028436; 1512312; 606523; 1371779; 1586535; 1268491; 1532279; 1493312; 1381004; 845772; 1430520; 1381957; 1479941; 1356988; 1386569; 1591954; 642953; 1375513; 1380660; 1384382; 1378047; 1443190; 1480318; 496519; 1372343; 1387866; 530052; 1351843; 1377567; 1028334; 1382314; 1484992; 1382153; 1482180; 1501671; 173700; 1505079
GO:0030448	hyphal growth	biological_process	9	3840	132	152500	0.00196041	0.0171868	2.70774	1373549; 1398144; 1484261; 1374430; 1398128; 1510299; 1375735; 1398162; 1365096
GO:0005525	GTP binding	molecular_function	123	3840	3775	152500	0.00198253	0.0172792	1.29398	1373549; 1490362; 1396912; 1492916; 1463733; 1463732; 1372829; 1472677; 1346338; 371104; 128161; 1398144; 1389905; 1506870; 1398733; 160833; 1116302; 1420789; 1073213; 1396909; 1484261; 1508571; 1454535; 1365497; 532568; 1432917; 1479955; 1421382; 1371594; 380752; 1410424; 1449077; 1396901; 1489212; 264242; 1365686; 1374430; 1397008; 1503593; 1240425; 80440; 1493875; 1010045; 1354040; 1493394; 14…
GO:0061077	chaperone-mediated protein folding	biological_process	23	3840	494	152500	0.0019865	0.0172792	1.84901	1480114; 1342373; 1351769; 1372376; 1347369; 422329; 1504334; 1384706; 422374; 1503537; 1481519; 1481007; 1384947; 259196; 1381372; 1486671; 1384718; 1351843; 961989; 925179; 1374102; 1442625; 1428505
GO:0061454	Golgi calcium ion export	biological_process	4	3840	36	152500	0.00198666	0.0172792	4.41262	1379314; 1003772; 1379812; 1379462
GO:0098704	carbohydrate import across plasma membrane	biological_process	4	3840	36	152500	0.00198666	0.0172792	4.41262	1467599; 1544156; 1494864; 1414322
GO:0004674	protein serine/threonine kinase activity	molecular_function	97	3840	2880	152500	0.00203667	0.0176217	1.33757	1485541; 1367085; 346006; 187542; 1391582; 1420173; 1434621; 199616; 260904; 1424595; 1487677; 1353509; 1521202; 54463; 1382220; 936455; 1399566; 493023; 1465715; 1465714; 1405197; 1587577; 1502288; 1366464; 1369267; 389601; 150109; 1420168; 790967; 1484021; 1382247; 364078; 1415127; 1350240; 858682; 1341815; 1383296; 882301; 496746; 1494269; 1588893; 562070; 1412431; 1443349; 1535453; 1249108; 1…
GO:0043525	positive regulation of neuron apoptotic process	biological_process	8	3840	111	152500	0.0020387	0.0176217	2.86224	1506870; 346293; 858809; 1391506; 1391516; 1443190; 1391497; 1482828
GO:0010466	negative regulation of peptidase activity	biological_process	3	3840	22	152500	0.00204206	0.0176217	5.41548	1347485; 1364157; 1347002
GO:0006111	regulation of gluconeogenesis	biological_process	3	3840	22	152500	0.00204206	0.0176217	5.41548	1344493; 1342668; 1347427
GO:0006811	ion transport	biological_process	16	3840	304	152500	0.00206455	0.017781	2.09019	340497; 1384922; 813858; 1365009; 340490; 1373027; 1479690; 1380362; 1435725; 1384822; 340501; 1499337; 1354385; 1402092; 1482642; 1372934
GO:1904161	DNA synthesis involved in UV-damage excision repair	biological_process	6	3840	71	152500	0.00208117	0.0178891	3.35607	1506355; 798672; 184891; 184935; 799486; 184928
GO:0005749	mitochondrial respiratory chain complex II, succinate dehydrogenase complex (ubiquinone)	cellular_component	10	3840	156	152500	0.00211668	0.0181353	2.54574	1564718; 1351258; 952540; 1347808; 1345293; 1396163; 1501885; 1483840; 1396115; 1396112
GO:0004435	phosphatidylinositol phospholipase C activity	molecular_function	5	3840	53	152500	0.00211805	0.0181353	3.74656	1471851; 1471850; 1471852; 1000897; 1508002
GO:0000346	transcription export complex	cellular_component	7	3840	91	152500	0.00214254	0.0182739	3.05489	445182; 1233495; 1368470; 1233506; 1484094; 445574; 1391177
GO:0006641	triglyceride metabolic process	biological_process	7	3840	91	152500	0.00214254	0.0182739	3.05489	1480053; 1381202; 1364704; 1363885; 1381233; 1439952; 1381508
GO:0004017	adenylate kinase activity	molecular_function	9	3840	134	152500	0.00219026	0.0186447	2.66733	1380881; 1479879; 1346503; 1343260; 553175; 1380997; 1380907; 1347105; 1373459
GO:0007264	small GTPase mediated signal transduction	biological_process	42	3840	1070	152500	0.00223198	0.018924	1.55885	1373549; 1512113; 1346338; 1398144; 1388149; 1484261; 1365497; 380752; 1388124; 1489212; 264242; 1505152; 1482005; 1374430; 1503593; 80440; 1493875; 1493394; 1363675; 1398128; 1480718; 1357188; 1510299; 224402; 1503420; 189469; 1375735; 1383519; 620562; 1354177; 1363065; 224571; 1398162; 1359554; 1526679; 1442674; 1591330; 380828; 1465012; 1465014; 1410734; 224586
GO:0004450	isocitrate dehydrogenase (NADP+) activity	molecular_function	4	3840	37	152500	0.0022499	0.018924	4.29336	1341619; 1497579; 1177789; 1345294
GO:1990925	mitochondrial iron ion transmembrane transport	biological_process	4	3840	37	152500	0.0022499	0.018924	4.29336	1384250; 1411308; 1377965; 1378162
GO:0019941	modification-dependent protein catabolic process	biological_process	4	3840	37	152500	0.0022499	0.018924	4.29336	1522421; 1526570; 1384795; 1526586
GO:0016832	aldehyde-lyase activity	molecular_function	4	3840	37	152500	0.0022499	0.018924	4.29336	1474843; 403877; 1592287; 1287261
GO:0019698	D-galacturonate catabolic process	biological_process	6	3840	72	152500	0.00225589	0.018924	3.30946	1375949; 1377360; 1396943; 1397012; 1396960; 1484002
GO:0070418	DNA-dependent protein kinase complex	cellular_component	2	3840	11	152500	0.00226177	0.018924	7.22064	1028436; 1028334
GO:0000310	xanthine phosphoribosyltransferase activity	molecular_function	2	3840	11	152500	0.00226177	0.018924	7.22064	1503285; 1480896
GO:0032265	XMP salvage	biological_process	2	3840	11	152500	0.00226177	0.018924	7.22064	1503285; 1480896
GO:0006469	negative regulation of protein kinase activity	biological_process	7	3840	92	152500	0.0022956	0.0191707	3.02168	1427688; 1427490; 346293; 1502780; 1443190; 1502269; 1383570
GO:0008535	respiratory chain complex IV assembly	biological_process	8	3840	113	152500	0.00230399	0.0192043	2.81158	1459594; 1378618; 1383159; 1382866; 1349806; 1480504; 1378459; 1382950
GO:0071944	cell periphery	cellular_component	18	3840	361	152500	0.00232635	0.019354	1.98018	1508020; 503656; 1347876; 1379363; 1407275; 1358789; 1351607; 1482706; 1460596; 1460597; 1379480; 1432096; 1393770; 1393772; 1343817; 241095; 1483315; 1497935
[truncated: 3,872 more rows]

## Sheet: S3
KEGG annotation of D VS. B
id	term		ListHits	ListTotal	PopHits	PopTotal	pval	padj	Enrichment_score	Gene
[truncated: 187 more rows]

## Sheet: S4
KEGG annotation of D VS. R
[truncated: 184 more rows]

## Sheet: S5
GO annotation of upregulated genes of R VS. B
[truncated: 3,657 more rows]

[truncated: 4 more sheets: S6, S7, S8, S9]
